# Supplementary material for: Inhibition of CD38 enzyme activity on engrafted human immune cells enhances NAD+ metabolism and inhibits inflammation in an in-vivo model of xeno-GvHD
Source: Front Immunol. 2025 Oct 13;16:1640611. doi: 10.3389/fimmu.2025.1640611 (PMC12555386; doi:10.3389/fimmu.2025.1640611)
Supplement: Supplementary file 2 [file Supplementaryfile1.xlsx]

## Sheet: Fig 1
Fig 1A
	TNB-738			Untreated
Donor 1	19.68	19.82	7.52	88.45	100.6	110.95
Donor 2	20.32	17.81	5.35	98.98	99.77	100.23
Donor 3	17.9615	2.63224	4.0027	111.982	96.1827	91.8357
	Fig 1B, NAD+				Fig 1B, Sirtuin 1
	Donor 1		Donor 2		Donor 1		Donor 2
No Antibody	-6.81379	-7.04138	-6.36552	-6.14483	510	760	454	760
TNB-738	46.0552	41.9517	66.731	57.8897	9335	9210	9188	9392
Isotype control	-6.93103	-7.04828	-6.62759	-6.47586	737	567	624	794
	Fig 1C, NAD+						Fig 1C, Sirtuin 1
	TNB-738		Isotype		No Antibody		TNB-738 (200nM)		Isotype (200nM)		No Ab
NMN	66.7536	69.9607	-4.39643	-3.925	-2.34643	-0.025	7169	8133	771	749	590	703

## Sheet: Fig 2A left
	w/o PBMCs (n=11)	PBMCs + PBS (n=26)	PBMCs + TNB-738 _100µg (n=13)	PBMCs + TNB-738 _130µg (n=10)	PBMCs + Ab68(n=6)
50	0
50	0
50	0
50	0
50	0
50	0
50	0
50	0
50	0
50	0
50	0
13		1
16		1
11		1
13		1
10		1
10		1
10		1
11		1
15		1
18		1
19		1
21		1
20		1
16		1
18		1
18		1
15		1
15		1
18		1
18		1
24		1
14		1
20		1
16		1
18		1
20		1
19			1
19			1
14			1
22			1
45			1
45			1
50			0
42			1
50			0
35			1
41			1
50			0
50			0
50				0
50				0
50				0
50				0
50				0
50				0
50				0
50				0
50				0
50				0
24					1
17					1
20					1
17					1
20					1
20					1

## Sheet: Fig 2A middle
	w/o PBMCs																										PBMCs + PBS
0	100	100	100	100	100	100	100	100	100	100	100																100	100	100	100	100	100	100	100	100	100	100	100	100	100	100	100	100	100	100	100	100	100	100
1							96.8454	99.6865	99.696	99.6198	98.2699																						97.64	100.36	98.1343	102.128	98.9399	100	100	100.746	101.538	101.2	99.0385	100.746	101.351	101.825	98.1343	102.128	100
2	98.97	101.14			97.39	97.71	94.9527	99.373		100	100.346																100	93.33			98.04	95.96			96.6418	101.064			99.631	100.746	101.923	101.6	96.7949	101.119	99.6622	99.2701	96.6418	101.064	99.631
3	98.62	102.66	96.4286	98.64	97.76	97.25	95.2681	92.79	99.3921	102.662	98.6159																100.74	91.48	98.4615	95.7929	97.25	94.17			96.2687	102.128	99.6466	100.714	100.738	101.866	102.308	102.8	93.9103	99.2537	98.6487	101.46	96.2686	102.128	100.738
4			99.6429	101.02			94.9527	93.4169	99.696	102.662	100																		96.1539	93.8511			96.46	97.85	97.7612	102.482	98.9399	100.357	100.369	101.866	103.846	104	94.2308	100.746	97.6351	102.19	97.7612	102.482	100.369
5									100.304																								97.64	100			101.06	100.357			104.615	104	95.8333	100	98.3108	102.19
6	100	98.86	101.786	100.68	97.39	95.41	95.2681	93.4169	99.3921	104.563	102.422																100	94.07	92.6923	96.1165	99.22	95.07	98.43	101.08	97.3881	102.482	99.2933	100.357	102.583	103.731	103.846	104	98.0769	99.6269	98.6487	102.19	97.3881	102.482	102.583
7	98.97	95.82	101.071	98.98	95.15	93.12	100	94.3574	98.7842	102.662	99.308																100.74	91.85	96.5385	100	100.78	92.83	100.79	101.43	97.0149	101.064	98.9399	100.357	100.369	101.493	108.846	104.4	95.8333	100.373	98.3108	102.92	97.0149	101.064	100.369
8					101.12	92.66	100	94.0439	97.8723	102.662	100.692																				100.39	88.34	98.43	96.06	97.7612	102.837	98.5866	100.357	101.476	102.239	107.692	104	98.3974	100.746	98.6487	104.38	97.7612	102.837	101.476
9	98.62	100			99.25	100.92			99.0881	104.563	101.73																100.74	89.63			95.29	82.96		100			102.12	100.357	99.631	99.6269	109.231	106	96.7949	100.373	104.73	103.285			99.631
10	98.97	99.62	98.5714	98.98	99.25	101.38	99.6845	99.373	99.3921	104.943	100.346																98.89	89.26	85.7692	89.644	88.63	79.37			101.493	106.738	97.8799	98.2143	104.059	100.373	105.769	105.6	96.7949	98.1343	102.027	102.19	101.493	106.738	104.059
11			105	96.61			97.7918	98.7461																					80.3846	82.2006				101.79	100.373	100.355					107.692	108	96.1539	98.1343	103.04	102.92	100.373	100.355
12			100	98.98			100.946	100.314	98.7842	104.563	100.346																			78.3171				100.72	100.746	96.4539	96.1131	101.786	100.738	98.5075	107.692	108	96.7949	95.5224	105.405	105.475	100.746	96.4539	100.738
13	94.14	101.52	96.4286	100.34	100.75	105.96	100.316	99.6865	98.7842																		80.74	87.41							100.746	89.3617	95.053	100			104.615	100	94.5513	88.4328	102.703	104.38	100.746	89.3617
14	96.55	99.62	97.1429	101.69	104.48	104.59	100.316	100.627	98.7842																			84.81							100	86.1702	94.3463	100			97.3077	94	85.5769	82.4627	101.689	103.65	100	86.1702
15	98.28	93.54			103.36	101.83	100.316	99.373	97.8723	106.464	103.806																	82.22							97.7612		91.1661	100	88.5609	79.1045	92.6923	88	81.4103	78.3582	99.3243	101.46	97.7612	86.1702	88.5609
16	98.62	102.66			101.49	107.34	100.316	98.4326	99.696	108.745	104.498																	78.52							98.1343		87.6325	94.2857	88.9299	75.7463	90	84.4			94.2568	91.6058	98.1343	86.1702	88.9299
17	95.17	104.56	99.2857	100.34	104.1	104.59	100.316	98.4326	99.696	107.605	106.228																								96.6418		83.3922	92.5	90.4059		88.0769	78			89.8649	86.1314	96.6418	86.1702	90.4059
18			100.357	98.98					99.3921																												75.6184	90.3571			81.9231	73.2			83.7838	78.8321		86.1702
19			93.9286	98.31			100.316	98.7461	98.7842																										92.5373			88.5714									92.5373	86.1702
20	97.93	106.46	100.357	100	104.85	102.75	100	98.4326	99.3921	110.266	104.844																								89.5522			87.5	78.9668								89.5522	86.1702	78.9668
21	100.34	103.8	100	100.34	110.82	103.67	100.946	97.4922	98.7842	108.745	101.73																								88.806												88.806	86.1702	78.9668
22	101.03	103.8			104.48	111.01	102.208	99.373	99.3921	110.646	106.228																								86.5672												86.5672	86.1702	78.9668
23	99.66	105.32			104.85	104.59	103.785	99.0596	97.2644	109.886	103.806																								86.5672												86.5672	86.1702	78.9668
24	101.38	106.46	103.571	104.41	103.73	105.05	104.732	98.4326	96.6565	107.985	103.806																								84.3284												84.3284	86.1702	78.9668
25			103.214	98.64			104.416	98.4326	99.3921
26			103.571	100			102.524	97.1787
27	98.28	103.42	103.214	105.42	105.97	111.01	102.839	97.8056	99.0881	109.506	103.806
28	101.03	103.04	104.286	105.08	105.22	109.17	102.839	97.1787	96.3526	109.886	104.152
29	101.72	103.04			108.58	112.84	103.155	97.1787	98.1763
30	101.03	109.13			105.6	110.09	102.839	97.8056	99.696	111.027	103.806
31	100.69	106.84	103.571	104.07	104.1	108.26	103.155	97.8056	98.7842	111.407	103.46
32			102.143	107.8	105.97	105.5	103.155	97.1787
33			106.429	103.05					97.2644
34	98.62	109.51	98.62	109.51	104.85	107.34	103.155	97.8056		111.407	103.46
35	102.41	106.46	102.41	106.46	108.21	114.22	102.208	97.8056		112.547	106.228
36	102.76	104.94	102.76	104.94	108.58	116.06	101.262	97.1787	95.4407
37	104.83	109.51	104.83	109.51	106.72	115.14	101.577	97.8056	99.0881	114.449	105.536
38	104.48	111.03	104.48	111.03	106.34	112.39	103.785	98.1191	97.8723	112.928	105.536
39	107.59	107.98	107.59	107.98	106.34	112.39
40
41	104.14	111.79	104.14	111.79	110.07	118.81	102.208	97.8056	98.4802	112.547	108.65
42	108.62	113.69	108.62	113.69	111.94	115.14			98.4802	118.251	110.727
43	105.52	111.41	105.52	111.41	109.7	114.68	103.155	97.8056	98.4802	118.251	110.035
44	105.17	114.83	105.17	114.83	109.7	114.68	103.785	96.5517	96.9605	114.829	108.65
45	106.21	116.35	106.21	116.35	117.54	122.02	104.101	96.5517	96.0486	113.308	105.882
46
47
48	106.55	117.11	106.55	117.11	108.96	119.27	104.101	99.6865	99.696	118.631	109.343
49	106.55	113.31	106.55	113.31	108.96	119.27	100.946	95.6113	98.7842	118.631	109.343
50	104.83	112.17	104.83	112.17	108.96	119.27	104.101	97.8056
[truncated: 32 more columns]

## Sheet: Fig 2A right
	w/o PBMCs																										PBMCs + PBS
0	0	0	0	0	0	0	0	0	0	0	0																0	0	0	0	0	0	0	0	0	0	0	0	0	0	0	0	0	0	0	0	0	0	0
1	0	0	0	0	0	0	0	0	0	0	0																0	0	0	0	0	0	0	0	0	0	0	0	0	0	0	0	0	0	0	0	0	0	0
2	0	0	0	0	0	0	0	0	0	0	0																0	0	0	0	0	0	0	0	0	0	0	0	0	0	0	0	0	0	0	0	0	0	0
3	0	0	0	0	0	0	0	0	0	0	0																0	0	0	0	0	0	0	0	0	0	0	0	0	0	0	0	0	0	0	0	0	0	0
4	0	0	0	0	0	0	0	0	0	0	0																0	0	0	0	0	0	0	0	0	0	0	0	0	0	0	0	0	0	0	0	0	0	0
5	0	0	0	0	0	0	0	0	0	0	0																0	0	0	0	0	0	0	0	0	0	0	0	0	0	0	0	0	0	0	0	0	0	0
6	0	0	0	0	0	0	0	0	0	0	0																0	0	0	0	0	0	0	0	0	0	0	0	0	0	0	0	0	0	0	0	0	0	0
7	0	0	0	0	0	0	0	0	0	0	0																0	0	0	0	0	0	0	0	0	0	0	0	0	0	0	0	0	0	0	0	0	0	0
8	0	0	0	0	0	0	0	0	0	0	0																0	0	0	0	1	5	0	0	0	0	0	0	0	0	0	0	0	0	0	0	0	0	0
9	0	0	0	0	0	0	0	0	0	0	0																0	1	3	2	2	7	0	0	2	0	1	1	0	0	0	0	0	0	0	0	2	2	2
10	0	0	0	0	0	0	0	0	0	0	0																3	3	7	3	5	11		0	2	2	1	1	0	2	0	0	0	0	0	0	2	2	2
11	0	0	0	0	0	0	0	0	0	0	0																4	3	10	7				0	3	3	1	1	1	2	0	0	2	2	0	0	3	3	2
12	0	0	0	0	0	0	0	0	0	0	0																4	4		8				0	4	6	1	1	3	4	0	0	2	2	0	0	3	6	2
13	0	0	0	0	0	0	0	0	0	0	0																10	6		10					4	8	2	1	3	2	0	0	6	6	0	0	4	8	3
14	0	0	0	0	0	0	0	0	0	0	0																	7							4	10	5	3	3	2	0	3	7	8	0	0	4	10	3
15	0	0	0	0	0	0	0	0	0	0	0																	7							4		5	3	8	11	3	4	11	11	0	0	4	10	3
16	0	0	0	0	0	0	0	0	0	0	0																	10							4		7	5	8	12	5	6			3	3	4	10	5
17	0	0	0	0	0	0	0	0	0	0	0																								4		8	6	8		6	7			6	6	4	10	7
18	0	0	0	0	0	0	0	0	0	0	0																								0		10	6	8		10	10			11	11	5	10	8
19	0	0	0	0	0	0	0	0	0	0	0																								5		12	9	11								5	10	10
20	0	0	0	0	0	0	0	0	0	0	0																								8			10	12								7	10	10
21	0	0	0	0	0	0	0	0	0	0	0																								8												7	10	10
22	0	0	0	0	0	0	0	0	0	0	0																								8												7	10	10
23	0	0	0	0	0	0	0	0	0	0	0																								8												8	10	10
24	0	0	0	0	0	0	0	0	0	0	0																								10												10	10	10
25	0	0	0	0	0	0	0	0	0	0	0
26	0	0	0	0	0	0	0	0	0	0	0
27	0	0	0	0	0	0	0	0	0	0	0
28	0	0	0	0	0	0	0	0	0	0	0
29	0	0	0	0	0	0	0	0	0	0	0
30	0	0	0	0	0	0	0	0	0	0	0
31	0	0	0	0	0	0	0	0	0	0	0
32	0	0	0	0	0	0	0	0	0	0	0
33	0	0	0	0	0	0	0	0	0	0	0
34	0	0	0	0	0	0	0	0	0	0	0
35	0	0	0	0	0	0	0	0	0	0	0
36	0	0	0	0	0	0	0	0	0	0	0
37	0	0	0	0	0	0	0	0	0	0	0
38	0	0	0	0	0	0	0	0	0	0	0
39	0	0	0	0	0	0	0	0	0	0	0
40	0	0	0	0	0	0	0	0	0	0	0
41	0	0	0	0	0	0	0	0	0	0	0
42	0	0	0	0	0	0	0	0	0	0	0
43	0	0	0	0	0	0	0	0	0	0	0
44	0	0	0	0	0	0	0	0	0	0	0
45	0	0	0	0	0	0	0	0	0	0	0
46	0	0	0	0	0	0	0	0	0	0	0
47	0	0	0	0	0	0	0	0	0	0	0
48	0	0	0	0	0	0	0	0	0	0	0
49	0	0	0	0	0	0	0	0	0	0	0
50	0	0	0	0	0	0	0	0	0	0	0
[truncated: 32 more columns]

## Sheet: Fig 2B
Fig 2B Upper left	Fig 2B Upper right			Fig 2B Lower left	Fig 2B Lower right
CD45	CD3	CD4	CD8	CD45	CD3	CD4	CD8
83.9	89.2	36.2	61.4	2.58	96.1	24.1	73.1
58.1	93.7	20.5	77.4	12.3	98.6	34.9	63.4
79.3	98.7	34.4	64	1.86	93.5	38	59.6
49.7	94.9	27.3	70.4	2.52	83.6	30.5	66.3
7.47	93.6	37.3	60.4	0.7	61	41.5	55.5
28.1	93.1	41	57.6	1.24	43.5	47.4	51.6

## Sheet: Fig 2C
Fig 2C Upper
CM	N	TEMRA	EM	CM	N	TEMRA	EM
34.5	48.1	9.6	7.75	0.75	2.64	76.3	20.3
35	35.1	14.7	15.3	0.33	0.83	60.6	38.3
36.3	32.6	14.1	16.9	0.34	0.44	41.9	57.3
43.3	27.7	9.88	19.1	0.14	0.2	36.4	63.2
47.8	22.9	8.83	20.4	0.1	0.075	36.9	62.9
44.6	33.2	7.96	14.3	0.11	0.18	44.3	55.4
Fig 2C Lower
CM	N	TEMRA	EM	CM	N	TEMRA	EM
47.4	26.4	9.03	17.2	0.39	0.55	41	58
35.3	35.2	13.3	16.2	0.39	0.28	48.9	50.4
46.9	28.2	9.45	15.5	0.5	0.6	43.7	55.2
50.8	26.1	8.94	14.2	0.31	0.16	30.6	68.9
59.6	25.6	5.72	9.09	0	0.3	40.5	59.2
41.9	40.1	7.23	10.7	0	0.52	44.6	54.9

## Sheet: Fig 3A Left
		Tumor only (n=3)								Tumor + PBMCs + PBS (n=8)								Tumor + PBMCs + TNB-738 (n=8)
	-7	0	0	0						0	0	0	0	0	0	0	0	0	0	0	0	0	0	0	0
	-6
	-5
	-4
	-3
	-2
	-1
	0	27.3286	37.315	37.9612						36.0791	45.113	79.656	43.3592	32.5437	36.5809	39.3585	3.32542	37.315	33.0729	70.7053	31.7553	44.1358	59.7866	80.7847	57.22
	1
	2
	3
	4	42.7798	33.8719	60.272						48.6892	57.22	52.8714	66.1979	74.9039	100.25	64.6991	3.66972	38.7976	49.9013	55.4773	32.9845	33.4716	44.5258	64.9758	53.9087
	5
	6
	7	111.323	65.8638	93.2942						49.9013	62.5545	43.3592	82.9979	33.0729	74.3239	44.1358	3.38428	42.7798	62.8829	77.4145	50.1043	28.8781	44.5258	72.0768	58.4451
	8
	9
	10
	11	153.656	147.355	111.058						126.491	73.5146	106.782	73.3416	56.8488	95.8043	51.3792	4.00569	58.4451	67.2034	55.4773	67.2034	46.0972	61.2468	57.3793	63.8164
	12
	13
	14	153.951	123.461	123.461						100.891	53.1819	90.8064	46.592	48.2372	93.2942	69.4559	3.79116	69.06	72.3062	69.06	48.0869	52.2007	60.4341	69.9094	69.06
	15
	16
	17
	18	160.269	116.464	112.451						97.1309	42.4911	95.8043	52.9748	40.6303	103.466	60.1641	3.80746	69.7392	82.7577	85.4129	60.1641	52.2007	55.0052	61.7905	72.8808
	19
	20
	21	296.129	230.011	133.046						95.8043	76.3602	130.034	58.018	53.5968	137.287	72.8808	4.2714	111.323	121.272	128.501	64.9758	73.5146	156.913	108.551	170.628
	22
	23
	24	359.336	295.946	164.401						220.041	99.6108	162.293	78.0611	48.6892	145.322	59.7866	4.43244	187.236	164.251	217.054	140.569	60.4341	198.055	194.612	252.039
	25
D33	26	499.234	346.874	253.432						181.123	270.708	268.839	70.5914	93.9197	169.636	65.8638	5.13425	243.646	229.421	189.13	116.666	108.946	276.341	130.034	332.744
	27
	28	440.041	326.749	274.549						224.129	380.994	227.652	98.3365	74.0346	180.578	97.0676	5.46026	267.773	249.867	325.043	218.629	126.906	299.257	215.979	247.441
	29
	30
	31	529.249	504.378	322.394						236.114	258.242	193.894	82.1582	64.9758	169.255	126.491	4.68057	193.257	189.13	179.489	186.212	111.986	217.8	153.361	213.34
	32
	33	718.541	552.48	367.396						235.264	337.624	217.966	79.656	42.7798	104.763	81.0827	4.03267	223.878	221.79	165.535	158.998	124.422	239.528	96.8145	180.578
	34
	35	866.833	820.757	523.133						229.336	559.956	189.763	65.1974	37.73	110.528	47.487	4.72258	274.728	255.877	255.877	233.141	149.982	293.196	103.079	237.478
	36
	37
	38	1103.42	784.912	478.94						266.531	504.378	166.822	50.2059	0	73.5146	48.0869	3.87999	298.52	243.646	179.722	233.141	125.248	283.369	124.078	252.474
	39
	40	1101.57	950.473	778.188						231.025	354.255	202.245	42.6835	0	68.552	48.2372	3.6813	326.939	319.753	212.353	255.877	119.368	214.328	163.045	339.929
	41
	42	1115.97	853.863	1037.48						281.291	379.098	213.834	34.5875	0	68.552	46.0972	2.95947	326.085	231.701	176.158	187.236	105.933	212.353	153.951	333.413
	43
	44
	45	1130.43	1033.58	987.685						203.864	431.894	167.277	15.4326	0	68.552	26.0526	2.67641	308.331	270.975	133.891	146.337	82.1582	138.426	158.7	250.822
	46
	47	1111.11	1111.11	938.714						237.478	430.022	142.291	142.291	0	68.552	34.5875	2.5107	348.811	432.207	223.627	228.494	146.337	259.031	73.5146	294.845
	48
	49	1479.02	1047.53	843.3						197.252	594.592	174.462	174.462	0	68.552	20.8528	0	407.556	367.692	153.877	219.293	115.054	238.417	108.354	282.826

## Sheet: Fig 3A Right
	Tumor only (n=3)								Tumor + PBMCs + PBS (n=8)								Tumor + PBMCs + TNB-738 (n=8)
0	100	100	100						100	100	100	100	100	100	100	100	100	100	100	100	100	100	100	100
1
2
3
4	101.765	99.6997	101.562						98.722	101.117	101.194	101.475	98.4227	102.077	100.92	100.32	103.537	100.631	99.7006	104.87	104.886	98.6487	96.875	99.4286
5
6
7	102.353	102.102	101.562						99.0415	105.028	105.373	102.36	100	100.594	100.92	99.359	104.823	102.839	102.395	103.571	102.28	99.3243	98.125	101.143
8
9
10
11	103.823	104.504	103.125						99.6805	104.749	105.075	103.54	99.0536	102.671	99.3865	99.359	106.752	101.577	102.395	103.571	104.234	100.676	98.125	102.857
12
13
14	105.882	104.204	102.812						100	100.838	105.373	100	99.0536	103.561	104.908	103.526	105.788	101.577	102.395	108.117	106.84	101.351	96.875	104
15
16
17
18	103.235	106.607	103.125						100.639	102.514	106.269	106.49	99.0536	102.671	105.828	93.2692	104.502	98.4227	105.389	108.442	104.234	100.338	98.4375	106.286
19
20
21	105	105.706	101.562						100.639	99.162	109.552	106.195	100.946	102.671	103.681	98.0769	109.325	105.047	108.383	110.39	104.234	99.3243	97.1875	103.429
22
23
24	105.882	106.607	102.812						100.639	103.073	106.567	106.195	98.7382	103.858	102.147	100	108.039	102.839	107.784	108.766	104.234	99.3243	99.0625	103.143
25
26	104.118	105.706	104.062						102.236	103.073	110.448	106.195	101.893	100.594	102.147	94.8718	109.325	104.101	104.79	108.766	100.977	100	100	104
27
28	103.823	107.207	101.875						102.236	100.559	108.955	106.785	99.3691	94.9555	102.147	96.7949	109.325	103.785	104.79	108.442	99.3485	98.6487	98.4375	105.714
29
30
31	107.647	110.21	104.062						106.07	104.469	108.657	109.734	97.1609	90.5045	102.147	96.4744	109.968	104.101	108.383	107.143	98.6971	98.9865	96.5625	103.143
32
33	105.882	108.108	103.125						103.834	109.218	107.463	108.555	93.0599	86.9436	102.761	93.2692	109.646	106.625	107.784	112.987	98.6971	99.3243	93.75	104.286
34
35	109.412	108.709	105						106.07	109.497	109.552	107.375	89.2744	86.6469	103.067	97.1154	111.254	106.625	108.982	112.987	99.3485	100	93.75	105.143
36
37
38	111.471	108.108	108.125						105.112	107.821	106.567	108.85	85.1735	85.4599	103.374	90.7051	109.646	106.309	107.784	110.714	104.234	99.3243	93.4375	108
39
40	109.412	108.108	105.312						104.473	108.38	105.075	109.734	83.2807	85.1632	100.614	89.4231	111.576	108.833	105.389	111.039	101.303	99.3243	91.25	106.571
41
42	108.529	109.91	105.625						103.834	108.38	98.5075	110.325	81.0726	83.0861	99.3865	90.7051	111.897	106.94	108.982	112.662	100.977	100.338	89.6875	108
43
44
45	107.353	112.312	105						105.112	107.263	93.4328	106.195	81.0726	83.0861	100	87.1795	112.219	108.202	111.377	113.636	101.629	97.2973	93.125	106.857
46
47	107.647	111.411	106.25						105.431	111.173	89.8508	105.31	81.0726	83.0861	99.6933	88.141	110.933	112.618	110.479	111.688	97.7199	101.351	85.9375	107.714
48
49	105.882	112.913	105.938						105.431	105.028	89.5522	108.26	81.0726	83.0861	97.546	84.6154	111.254	111.356	110.479	112.662	103.909	101.351	84.375	108.571
50

## Sheet: Fig 4A
	PBMCs + PBS (n=14)																						PBMCs + TNB-738_130µg (n=14)
0	100	100	100	100	100	100	100	100	100	100	100	100	100	100									100	100	100	100	100	100	100	100	100	100	100	100	100	100
1						100.68	100	99.6454	101.149	100.338																		100	99.361	101.024	100	99.3377
2	98.3333	98.2818	97.1731	99.2982	100.68						100.348	100	100	98.9619									98.6207	97.9866	99.6441	98.6532	98.1618						99.6795	97.7358	101.087	104.651
3	98.6667	98.2818	97.8799	101.754	100						99.3031	100.34	100.351	98.6159									100	100	101.068	99.6633	98.1618						97.7564	97.3585	101.449	103.101
4						100.34	100.37	100.355	101.149	100.676																		101.534	100.32	102.73	100.974	100.331
5						102.381	104.074	103.546	104.215	101.351																		103.374	100.639	104.437	103.247	104.636
6	99.6667	98.2818	97.8799	99.6491	97.9592						102.439	103.061	101.754	102.422									100.69	98.9933	100.712	96.9697	97.0588						101.923	95.4717	101.812	103.488
7	103.333	100.687	100	103.509	103.061	101.701	102.222	101.773	104.981	104.73	103.833	105.102	100.351	102.422									104.138	99.6644	104.27	102.357	101.103	105.522	103.514	104.437	102.597	105.96	101.603	97.3585	102.174	104.264
8						102.041	101.111	101.064	106.13	100.338	104.53	104.422	101.403	102.768														103.067	101.917	104.778	101.623	104.636	102.564	97.3585	105.073	105.814
9	103.667	107.904	100	103.509	103.742						104.53	103.061	100	103.806									103.793	101.007	104.27	103.03	99.6324						105.128	96.9811	105.073	109.302
10	101	105.498	100.353	102.456	105.102						98.2578	108.163	101.053	102.768									105.517	105.034	104.626	101.347	101.471						105.128	98.1132	105.435	107.364
11						102.381	98.5185	96.8085	104.215	94.5946																		109.203	99.6805	113.311	105.195	104.636
12						92.517	90.3704	97.1631	103.448	89.527																		109.509	101.917	112.628	105.195	105.96
13	88.6667	104.467	89.7527	92.2807	97.9592	86.0544	86.6667	92.9078	104.215	81.0811	101.742	103.061	95.4386	97.5779									102.759	102.685	94.306	102.694	99.2647	108.896	104.473	112.628	108.117	107.947	104.167	99.2453	106.159	106.977
14	86.6667	103.093	86.2191	92.2807	101.701	79.5918	82.963	91.4894	103.448	80.4054	103.833	100.34	93.3333	89.6194									105.862	102.013	96.7972	103.704	100.368	110.123	103.514	112.628	105.844	106.623	106.731	100.755	106.884	109.69
15	80	103.093	79.8587	88.0702	95.2381						98.9547	101.361	87.7193	87.8893									106.552	103.356	99.6441	104.04	99.6324						107.051	101.887	107.971	112.403

## Sheet: Fig 4B
Liver left		Liver right		Spleen left		Spleen right
PBS	TNB-738	PBS	TNB-738	PBS	TNB-738	PBS	TNB-738
296	904.8	3013	19438	90	1666.5	1512	16232
294.6	924.8	3356	18762	98.3	1837.7	1726	15878
253.8	952.3	3163	18119	78.3	1774.4	1555	17540
216.7	870.2	3291	17497	77.7	1672.1	1973	16565
	837.7		20210		1802.3		16886
	868.8		20242		1852.7		16725
	865.4		19953		1997.7		14109
	852.7		19577		1818.1		13959

[truncated: 7 more sheets: Fig 4C, Fig 4D, Fig 4E, Fig 4F, Fig 4G, Fig 5, Fig 6]
