# Supplementary material for: Inhibition of CD38 enzyme activity on engrafted human immune cells enhances NAD+ metabolism and inhibits inflammation in an in-vivo model of xeno-GvHD
Source: Front Immunol. 2025 Oct 13;16:1640611. doi: 10.3389/fimmu.2025.1640611 (PMC12555386; doi:10.3389/fimmu.2025.1640611)
Supplement: Supplementary file 3 [file Supplementaryfile2.xlsx]

## Sheet: Sheet1
Suppl Fig 1B, lower left panel		Suppl Fig 1B, upper left panel			Suppl Fig 2B, left				Suppl Fig 2B, right
CD4	CD8	CD4	CD8		w/o PBMCs	PBS	TNB-738		w/o PBMCs	PBS	TNB-738
18	57	7.13	26.6		0	2	1		0	1	1.5
17.6	46.1	5.49	16.9		0	3.5	1		0	1	0
28.3	50.6	9.04	17.4		0	3.5	2		1.5	3	1
25.3	51.3	9.96	31.1		0	3.5	0.5		0	1.5	0
33.9	41.7	21.4	30		0	3	2.5		0.5	0	0.5
33.4	42	18.9	32.8		0	3.5	0.5		0	3.5	0.5
					0	3	2.5		0	0.5	1.5
					0	3	1		1.5	3.5	0.5
						3.5	1			1.5	0
						3.5	0.5			3.5	0
						3.5	0.5			3	0
						3	0			2	0.5
						4	0			3	1.5
Suppl Fig 3A
Days	PBMCs-CD25 + PBS (n=7)								PBMCs-CD25 + TNB-738 (n=8)								PBMCs + PBS (n=6)								PBMCs + TNB-738 (n=8)
0	100	100	100	100	100	100	100		100	100	100	100	100	100	100	100	100	100	100	100	100	100			100	100	100	100	100	100	100	100
1
2	100	100	100	100	100	100.627	102.703		100	100	100	100	100	101.156	104	99.6805	100	100	100	100	102.236	101.802			100	100	100	100	100	103.867	104.29	104.262
3	96.2656	98.8971	100	100	100	100.94	100.601		98.7448	98.9011	95.5446	100	100	103.468	105.333	102.236	99.5671	97.8261	100.372	105.078	104.792	102.703			99.2337	96.6543	100	100	100	103.315	105.281	102.623
4	96.2656	98.8971	100	102.281	101.149	100.94	100.601		98.7448	98.9011	95.5446	93.0233	103.077	103.468	105.333	102.236	99.5671	97.8261	100.372	105.078	104.792	102.703			99.2337	96.6543	103.077	100	100.797	103.315	105.281	102.623
5	96.2656	98.8971	100	102.281	99.6169	100.94	100.601		98.7448	98.9011	95.5446	93.4108	103.077	103.468	105.333	102.236	99.5671	97.8261	100	103.125	104.792	102.703			99.2337	96.6543	102.692	99.2537	102.39	103.315	105.281	102.623
6	97.5104	95.9559	98.4925	102.662	100	100.94	101.201		97.9079	97.8022	95.0495	94.9612	104.231	104.046	104.667	103.514	106.061	95.6522	99.2565	103.906	104.473	101.501			99.2337	95.539	103.077	100.746	103.586	103.039	102.64	102.951
7	97.5104	99.2647	99.4975	104.183	100.766	102.194	99.0991		95.3975	99.6337	99.0099	95.7364	103.846	100.578	104	102.875	106.926	98.913	99.6282	105.078	102.875	100.901			99.2337	96.2825	103.846	100.373	103.984	101.934	104.29	101.639
8	95.4357	100	102.01	104.183	100.766	103.448	98.1982		95.3975	100	94.0594	95.7364	103.846	100.867	104.333	102.875	99.5671	101.449	99.6282	105.078	102.556	100.901			98.0843	96.2825	103.846	100.373	103.984	101.105	104.29	101.311
9	95.4357	100	102.01	104.183	100.766	101.881	97.8979		95.3975	100	94.0594	95.7364	103.846	101.156	105.333	104.473	99.5671	101.449	99.6282	105.078	109.904	105.105			98.0843	96.2825	103.846	100.373	103.984	103.591	107.591	104.918
10	85.0622	97.0588	92.4623	103.042	102.299	103.448	103.003		94.9791	98.9011	97.5247	97.6744	105	106.069	106.333	105.431	95.671	92.3913	102.602	105.469	109.904	106.607			97.318	92.1933	104.231	102.985	106.773	103.315	106.271	112.131
11	85.0622	97.0588	92.4623	104.563	101.149	103.448	103.003		94.9791	98.9011	97.5247	99.2248	106.154	106.069	106.333	105.431	95.671	92.3913	98.513	101.953	109.904	106.607			97.318	92.1933	105	102.612	105.976	103.315	106.271	112.131
12	85.0622	97.0588	92.4623	103.802	95.0192	103.448	103.003		94.9791	98.9011	97.5247	100.388	107.308	106.069	106.333	105.431	95.671	92.3913	90.7063	92.9688	109.904	106.607			97.318	92.1933	105	101.866	106.374	103.315	106.271	112.131
13	73.444	83.4559	78.8945	103.802	95.0192	88.7147	103.003		96.6527	99.6337	97.0297	100.388	107.308	102.601	102.333	102.556	83.9827	83.6957	90.7063	92.9688	85.9425	100.601			95.7854	95.1673	105	101.866	106.374	104.972	103.96	106.557
14	73.444	79.7794	78.8945	91.2548	95.0192	82.4451	103.003		94.9791	101.099	91.5842	103.101	104.615	102.023	102.333	104.153	80.5195	82.6087	90.7063	87.5	85.3035	93.6937			95.7854	97.3978	105.385	102.985	105.976	106.354	105.281	108.197
15
16	73.444	79.7794	78.8945	91.2548	95.0192	72.1003	103.003		94.9791	101.099	91.5842	103.101	104.615	106.069	103.667	104.153	80.5195	82.6087	90.7063	87.5	85.3035	85.5856			100.383	98.8848	105.385	102.985	105.976	103.867	106.931	104.59
17	73.444	79.7794	78.8945	76.4259	95.0192	72.1003	103.003		89.9582	101.832	100	99.2248	108.462	100.867	101.667	103.514	80.5195	82.6087	90.7063	87.5	85.3035	82.8829			100	97.7695	105.385	106.716	107.968	104.144	106.601	103.279
18									87.0293	101.832	92.5743	103.488	108.077	100.867	101.667	103.514	80.5195	82.6087	90.7063	83.2031	85.3035	82.8829			100	97.7695	106.154	106.716	108.765	104.144	106.601	103.279
19									87.0293	101.832	92.5743	101.938	106.923	100.867	101.667	103.514	80.5195	82.6087	90.7063	83.2031	85.3035	82.8829			100	97.7695	106.538	107.836	107.968	104.144	106.601	103.279
20									81.1715	100.366	80.198	101.938	106.923	102.023	104	107.348	80.5195	82.6087	90.7063	83.2031	85.3035	75.976			98.0843	100.372	106.538	107.836	107.968	108.287	105.941	107.213
21									81.1715	96.7033	80.198	102.326	107.692	102.023	104	107.348									96.5517	101.487	105	107.463	108.367	108.287	105.941	107.213
22									81.1715	95.9707	80.198	102.326	107.692	102.601	96.3333	102.236									95.4023	101.487	105	107.463	108.367	104.144	104.29	103.934
23									81.1715	92.3077	80.198	102.326	107.692	105.491	96.6667	103.514									93.4866	98.8848	105	107.463	108.367	107.459	107.921	106.23
24									81.1715	93.0403	80.198	102.713	110.385	101.445	98.6667	98.4026									96.5517	97.7695	105.385	107.09	108.765	106.63	105.941	105.574
25
26									81.1715	93.0403	80.198	103.488	111.538	105.202	98.3333	101.597									96.5517	97.7695	105.385	107.09	108.765	108.84	108.911	105.574
27									81.1715	93.0403	80.198	103.488	111.538	105.202	98.3333	101.597									96.1686	97.3978	108.077	107.09	109.96	108.84	108.911	105.574
28
29									81.1715	93.0403	80.198	103.488	111.538	100.289	95.6667	100.32									96.1686	97.3978	108.077	107.09	109.96	106.63	107.591	105.902
30									81.1715	93.0403	80.198	103.488	111.538	103.468	94	100.639									96.1686	97.3978	108.077	107.09	109.96	105.525	107.261	105.902
31									81.1715	80.5861	80.198	102.326	112.308	103.468	94	100.639									88.8889	97.3978	108.846	110.075	111.952	105.525	107.261	105.902
32
33
34									81.1715	80.5861	80.198	105.814	112.308	102.601	90	102.875									88.1226	97.3978	108.846	110.075	111.952	107.735	105.941	106.885
35									81.1715	80.5861	80.198	105.814	112.308	101.156	91.6667	103.834									87.3563	97.3978	103.846	108.582	111.554	106.906	107.591	109.18
36									81.1715	80.5861	80.198	108.915	108.846	101.445	92.3333	104.473									87.3563	97.3978	103.846	108.582	111.554	105.801	106.271	109.508
37									81.1715	80.5861	80.198	108.915	108.846	100.289	91.6667	103.834									87.3563	97.3978	103.846	108.582	111.554	106.077	105.941	105.574
38									81.1715	80.5861	80.198	105.426	114.231	102.601	93.3333	103.514									88.1226	96.6543	100.769	111.194	113.546	106.354	107.261	108.197
39									81.1715	80.5861	80.198	105.426	111.538	102.601	93.3333	103.514									88.1226	96.6543	98.0769	109.701	113.546	106.354	107.261	108.197
40									81.1715	80.5861	80.198	105.426	111.538	102.601	93.3333	103.514									88.1226	96.6543	98.0769	109.701	113.546	106.354	107.261	108.197
Suppl Fig 3B														Suppl Fig 3C
Days	T cells + PBS (n=6)						T cells + TNB-738(n=6)								PBS (n=12)												Cyclo 0.200mg (n=11)												TNB-738_D3 (n=11)
0	100	100	100	100	100	100	100	100	100	100	100	100		0	100	100	100	100	100	100	100	100	100	100	100	100	100	100	100		100	100	100	100	100	100	100	100	100	100	100	100	100	100	100	100		100	100
1	100	100	100	100	100	100	100	100	100	100	100	100		1	100	95.8333	100	101.254	103.581	99.3789	100	98.5915	100	98.5185	99.6667	100	100	100.316	100.968		95.7576	94.6269	96.2585	98.6487	100	97.8495	98.6487	97.1875	99.67	101.558	100.872	98.2955	96.2963	96.6667	96.7105	94.5455		91.9192	100.345
2	100	100	100	100	100	100	100	100	100	100	100	100		2	100	95.8333	100	101.254	103.581	99.3789	96.6667	95.0704	102.597	100.741	97.6667	96.4968	100	100.316	100.968		95.7576	94.6269	97.2789	99.3243	100	95.6989	99.6622	99.375	99.67	101.558	100.872	98.2955	96.2963	96.6667	98.6842	93.8182		94.2761	97.931
3	100.339	102.632	99.6282	100.746	100.707	105.204	100.356	98.9091	102.222	103.249	104.24	104.062		3	99.7076	95.2381	97.6608	100.627	99.1736	96.8944	91	91.5493	102.597	100.741	96.6667	96.4968	103.871	98.1072	103.226		96.6667	97.3134	94.5578	98.3108	99.0099	93.9068	97.2973	99.375	97.6898	101.246	99.7093	99.4318	96.9136	94.8718	100.329	94.5455		94.2761	97.5862
4	100.339	102.632	99.6282	100.746	100.707	105.204	100.356	98.9091	102.222	103.249	104.24	104.062		4	97.076	95.8333	97.9532	101.567	98.3471	96.8944	97.3333	97.1831	102.597	98.5185	94.3333	95.5414	100.323	96.8454	102.581		92.1212	95.5224	93.8775	96.2838	98.3498	93.19	95.6081	96.25	98.6799	100.935	100	99.4318	96.2963	92.3077	100.658	93.0909		93.266	96.5517
5	100.339	102.632	99.6282	100.746	100.707	105.204	100.356	98.9091	102.222	103.249	104.24	104.062		5	98.538	96.7262	98.8304	102.508	98.6226	98.1366	97.6667	101.408	102.597	99.2593	96	94.586	99.3548	96.8454	101.936		94.2424	95.8209	95.9184	91.2162	98.6799	94.2652	92.5676	96.25	98.3498	102.492	100.581	101.989	95.679	92.3077	98.0263	93.0909		94.2761	98.6207
6	100	103.007	102.602	107.836	102.474	104.089	103.203	99.6364	103.333	105.776	99.6466	104.375		6	98.8304	97.9167	98.538	101.567	100.275	99.0683	98.6667	98.5915	103.571	103.704	97	97.4522	100.323	97.4763	101.936		94.8485	97.3134	97.2789	97.2973	99.0099	94.9821	96.6216	95	100	102.492	100.581	100.284	96.9136	91.7949	99.0132	97.4545		92.5926	101.034
7	101.017	102.256	102.974	103.358	101.413	104.089	103.203	101.818	100.37	104.693	101.413	103.125		7	99.1228	97.3214	97.9532	101.254	100.826	99.0683	100.667	98.2394	105.519	107.778	98.6667	96.4968	100.968	96.2145	101.936		98.1818	96.7164	96.5986	101.689	103.3	96.7742	99.6622	97.5	100.33	102.492	99.4186	101.989	95.679	90.7692	104.605	96		94.6128	101.724
8	101.017	102.256	102.974	103.358	101.413	104.089	103.203	101.818	100.37	104.693	101.413	103.125		8	97.076	97.3214	98.2456	104.075	100.551	97.8261	100.667	101.408	103.571	103.704	96.3333	96.4968	99.6774	97.1609	101.613		94.8485	97.3134	96.9388	98.6487	100.99	93.19	97.6351	100.625	100.99	102.492	101.163	100.284	97.2222	90.7692	101.316	94.5455		94.2761	101.724
9	101.017	102.256	102.974	103.358	101.413	104.089	103.203	101.818	100.37	104.693	101.413	103.125		9	98.2456	95.8333	98.8304	100	101.377	97.5155	103	100.352	106.169	105.926	100.333	100.637	99.6774	97.1609	102.258		93.9394	95.8209	96.9388	97.973	103.3	92.8315	95.6081	98.125	101.65	103.738	102.035	103.125	95.9877	88.4615	105.921	97.0909		94.6128	102.759
10	102.034	109.398	106.32	110.448	106.714	107.807	106.762	103.636	105.556	105.776	102.12	104.688		10	98.2456	95.8333	98.8304	100	101.377	97.5155	100.333	102.113	106.493	108.889	103.333	99.3631	99.6774	97.1609	102.258		93.9394	95.8209	95.2381	104.054	104.29	96.7742	94.5946	99.375	101.65	103.738	102.035	103.125	95.9877	88.4615	105.263	95.6364		97.6431	104.138
11	102.034	109.398	106.32	110.448	106.714	107.807	106.762	103.636	105.556	105.776	102.12	104.688		11	99.7076	90.7738	98.8304	95.6113	90.3581	85.4037	101.333	103.873	103.247	107.407	108.667	102.866	97.7419	96.8454	102.903		90.9091	94.9254	98.6395	101.689	96.6997	96.4158	94.2568	100.312	101.65	103.427	102.326	101.421	93.2099	85.8974	103.618	98.1818		97.6431	100.69
12	102.034	109.398	106.32	110.448	106.714	107.807	106.762	103.636	105.556	105.776	102.12	104.688		12	101.17	86.0119	99.4152	88.4013	85.3995	78.882	102.333	103.873	106.493	107.778	106	102.548	99.0323	97.7918	103.226		93.6364	94.3284	102.721	105.068	100.33	94.6237	97.973	101.25	100.99	103.427	100.872	92.6136	89.5062	85.8974	106.579	99.2727		94.9495	103.793
13	101.695	109.023	97.3978	108.582	103.18	107.063	108.541	105.454	107.037	103.971	104.24	107.5		13	101.17	86.0119	99.4152	88.4013	85.3995	78.882	104.333	102.465	107.468	107.407	105.333	95.5414	99.0323	97.7918	103.226		93.6364	94.3284	103.742	105.405	102.31	97.1326	108.108	101.562	100.99	103.427	100.872	92.6136	89.5062	85.8974	105.263	100.727		95.6229	101.034
14	101.695	104.887	89.9628	108.582	101.413	108.178	110.32	104	111.111	106.137	104.947	107.812		14	99.4152	86.3095	97.9532	79.6238	82.0937	78.882	105.333	101.408	111.039	108.148	106	98.4077	99.3548	100.946	103.548		93.9394	94.9254	101.361	106.757	105.611	98.9247	108.108	106.25	101.65	104.984	101.744	80.9659	79.6296	85.8974	108.224	100.364		98.3165	102.759
15	101.695	103.007	83.6431	107.463	101.413	104.833	111.032	103.636	111.481	104.693	106.007	109.375		15	95.9064	83.9286	97.6608	79.6238	77.135	78.882	101	99.2958	109.091	108.148	106	97.4522	100.645	99.6845	104.839		94.5455	96.4179	98.6395	105.405	108.251	99.2832	109.122	104.062	100.99	105.296	102.616	80.9659	79.6296	85.8974	108.882	96.3636		98.3165	102.069
16	102.373	98.4962	82.5279	110.075	102.827	108.178	111.744	106.182	112.222	108.664	106.007	111.562		16	95.9064	83.9286	97.6608	79.6238	77.135	78.882	96	98.2394	112.987	109.63	105	101.911	100.645	99.6845	104.839		94.5455	96.4179	88.4354	106.081	111.551	104.659	108.446	103.125	100.99	105.296	102.616	80.9659	79.6296	85.8974	107.895	97.8182		100.673	101.379
17	99.322	93.985	82.5279	108.209	107.774	107.435	112.1	101.818	114.444	107.942	106.714	111.875		17	95.9064	83.9286	97.6608	79.6238	77.135	78.882	96	96.831	110.39	110.741	106.667	101.592	100.645	99.6845	104.839		94.5455	96.4179	88.4354	103.378	109.571	105.376	107.432	104.375	100.99	105.296	102.616	80.9659	79.6296	85.8974	108.882	99.6364		100.673	101.379
18	99.322	93.985	82.5279	108.209	107.774	107.435	112.1	101.818	114.444	107.942	106.714	111.875		18	97.3684	76.7857	99.4152	79.6238	77.135	78.882	96	96.831	110.39	110.741	106.667	101.592	103.871	104.732	107.419		88.1818	93.1343	88.4354	103.378	109.571	105.376	107.432	104.375	102.31	103.115	104.651	80.9659	79.6296	85.8974	108.882	99.6364		100.673	101.379
19	99.322	93.985	82.5279	108.209	107.774	107.435	112.1	101.818	114.444	107.942	106.714	111.875		19	95.0292	76.7857	97.076	79.6238	77.135	78.882	96	96.831	110.39	110.741	106.667	101.592	101.29	100.946	107.742		87.2727	88.6567	88.4354	103.378	109.571	105.376	107.432	104.375	100.99	102.181	104.07	80.9659	79.6296	85.8974	108.882	99.6364		100.673	101.379
20	102.373	79.6993	81.0409	98.8806	107.774	105.576	111.388	92.3636	115.556	109.025	105.3	114.375		20	98.538	76.7857	97.9532	79.6238	77.135	78.882	97	98.2394	107.792	111.111	105.667	101.911	102.258	100.631	110		88.4848	82.9851	88.4354	101.351	104.29	100.717	105.743	104.062	102.31	101.558	105.523	80.9659	79.6296	85.8974	111.842	101.818		95.9596	105.172
21	103.729	79.6993	81.0409	96.6418	104.947	104.833	113.167	95.2727	115.926	110.83	104.594	114.375		21	98.538	76.7857	98.2456	79.6238	77.135	78.882	97.6667	96.831	107.468	112.222	104.667	99.0446	99.6774	99.6845	108.387		89.0909	77.6119	88.4354	101.351	103.96	101.434	97.6351	103.75	100.99	99.0654	104.361	80.9659	79.6296	85.8974	112.5	104.364		95.6229	103.448
22	101.695	79.6993	81.0409	91.4179	104.24	103.718	111.744	95.2727	114.444	108.664	100.707	114.375		22	95.3216	76.7857	98.538	79.6238	77.135	78.882	100.333	95.0704	107.143	107.407	105	95.5414	99.3548	99.6845	106.452		93.6364	77.6119	88.4354	104.73	103.96	96.7742	91.2162	105	101.98	97.8193	106.105	80.9659	79.6296	85.8974	111.513	103.636		98.6532	104.483
23	101.695	79.6993	81.0409	92.1642	103.534	103.718	113.879	100	115.926	111.552	102.474	112.5		23	95.3216	76.7857	98.538	79.6238	77.135	78.882	102.333	98.5915	107.143	104.815	106	98.4077	99.3548	99.6845	106.452		93.6364	77.6119	88.4354	97.973	98.6799	92.4731	91.2162	102.5	101.98	97.8193	106.105	80.9659	79.6296	85.8974	110.855	104.364		96.633	105.172
24	101.695	79.6993	81.0409	90.2985	104.947	105.204	113.523	101.818	115.556	110.108	101.767	114.375		24	95.3216	76.7857	98.538	79.6238	77.135	78.882	102.333	98.5915	107.143	104.815	106	98.4077	99.3548	99.6845	106.452		93.6364	77.6119	88.4354	97.973	98.6799	92.4731	91.2162	102.5	101.98	97.8193	106.105	80.9659	79.6296	85.8974	110.855	104.364		96.633	105.172
25	101.695	79.6993	81.0409	90.2985	104.947	105.204	113.523	101.818	115.556	110.108	101.767	114.375		25	97.9532	76.7857	97.9532	79.6238	77.135	78.882	102.333	98.5915	107.143	104.815	106	98.4077	98.7097	100.631	107.742		92.1212	77.6119	88.4354	97.973	98.6799	92.4731	91.2162	102.5	99.3399	90.6542	105.233	80.9659	79.6296	85.8974	110.855	104.364		96.633	105.172
26	92.2034	79.6993	81.0409	78.7314	103.534	101.859	113.879	100.364	115.556	113.357	105.654	112.5		26	97.9532	76.7857	97.9532	79.6238	77.135	78.882	98.3333	97.1831	107.143	107.407	108.667	96.1783	98.7097	100.631	107.742		92.1212	77.6119	88.4354	98.9865	104.29	85.3047	91.2162	98.75	99.3399	90.6542	105.233	80.9659	79.6296	85.8974	112.829	108		97.6431	104.483
27	88.1356	79.6993	81.0409	78.7314	100.707	100.372	113.879	100	114.444	112.635	105.3	112.5		27	97.3684	76.7857	97.9532	79.6238	77.135	78.882	98.3333	97.1831	107.143	107.407	108.667	96.1783	92.5806	100.316	105.161		93.6364	77.6119	88.4354	98.9865	104.29	85.3047	91.2162	98.75	100.99	86.6044	104.07	80.9659	79.6296	85.8974	112.829	108		97.6431	104.483
28	85.7627	79.6993	81.0409	78.7314	97.8799	94.052	113.523	99.2727	115.185	114.079	104.24	112.812		28	97.3684	76.7857	97.9532	79.6238	77.135	78.882	91.6667	97.8873	101.623	106.667	106	93.3121	92.5806	100.316	105.161		93.6364	77.6119	88.4354	93.2432	106.931	80.6452	91.2162	95	100.99	86.6044	104.07	80.9659	79.6296	85.8974	114.803	106.546		99.3266	103.793
29	82.7119	79.6993	81.0409	78.7314	93.9929	89.2193	114.591	98.9091	116.296	113.357	106.007	113.438		29	101.462	76.7857	97.6608	79.6238	77.135	78.882	91.6667	97.8873	101.623	106.667	106	93.3121	90.3226	101.262	107.097		90	77.6119	88.4354	93.2432	106.931	80.6452	91.2162	95	99.3399	83.4891	106.395	80.9659	79.6296	85.8974	114.803	106.546		99.3266	103.793
30	78.3051	79.6993	81.0409	78.7314	90.4594	84.3866	113.167	100	110.37	112.996	104.947	114.375		30	101.462	76.7857	97.6608	79.6238	77.135	78.882	88.3333	103.169	97.0779	101.481	104	90.1274	90.3226	101.262	107.097		90	77.6119	88.4354	90.8784	107.921	80.6452	91.2162	92.1875	99.3399	83.4891	106.395	80.9659	79.6296	85.8974	112.829	109.091		97.6431	102.069
31	78.3051	79.6993	81.0409	78.7314	87.2792	79.5539	113.523	95.2727	110.37	114.079	104.594	113.75		31	101.462	76.7857	97.6608	79.6238	77.135	78.882	88.3333	103.169	97.0779	101.481	104	90.1274	90.3226	101.262	107.097		90	77.6119	88.4354	90.8784	107.921	80.6452	91.2162	92.1875	99.3399	83.4891	106.395	80.9659	79.6296	85.8974	112.829	109.091		97.6431	102.069
32	78.3051	79.6993	81.0409	78.7314	87.2792	79.5539	113.523	95.2727	110.37	114.079	104.594	113.75		32	100.292	76.7857	98.8304	79.6238	77.135	78.882	88.3333	103.169	97.0779	101.481	104	90.1274	88.7097	102.208	106.452		89.3939	77.6119	88.4354	90.8784	107.921	80.6452	91.2162	92.1875	101.65	79.4393	105.814	80.9659	79.6296	85.8974	112.829	109.091		97.6431	102.069
33	78.3051	79.6993	81.0409	78.7314	77.7385	79.5539	112.456	88	110.37	114.801	104.594	113.75		33	100	76.7857	99.4152	79.6238	77.135	78.882	84.6667	102.817	91.5584	97.7778	102	87.2612	88.7097	101.893	107.742		89.3939	77.6119	88.4354	86.4865	106.271	80.6452	91.2162	88.4375	101.65	79.4393	106.977	80.9659	79.6296	85.8974	113.816	109.091		100.337	102.759
34	78.3051	79.6993	81.0409	78.7314	77.7385	79.5539	112.456	86.5455	110.37	113.357	106.36	113.125		34	100	76.7857	99.4152	79.6238	77.135	78.882	83.6667	102.465	90.5844	92.5926	100	85.6688	88.7097	101.893	107.742		89.3939	77.6119	88.4354	86.1487	110.561	80.6452	91.2162	84.375	101.65	79.4393	106.977	80.9659	79.6296	85.8974	113.816	108.727		93.6027	101.379
35	78.3051	79.6993	81.0409	78.7314	77.7385	79.5539	114.235	88	110.741	116.968	107.067	114.375		35	100	76.7857	99.4152	79.6238	77.135	78.882	82	101.761	88.961	91.8518	100	85.3503	88.7097	101.893	107.742		89.3939	77.6119	88.4354	83.7838	109.571	80.6452	91.2162	83.75	101.65	79.4393	106.977	80.9659	79.6296	85.8974	113.816	108.727		95.9596	101.034
36	78.3051	79.6993	81.0409	78.7314	77.7385	79.5539	113.879	87.2727	109.63	115.885	107.067	114.688		36	100	76.7857	103.216	79.6238	77.135	78.882	82	101.761	88.961	91.8518	100	85.3503	88.0645	103.47	106.452		80	77.6119	88.4354	83.7838	109.571	80.6452	91.2162	83.75	104.951	79.4393	101.163	80.9659	79.6296	85.8974	113.158	108.364		96.633	101.034
37	78.3051	79.6993	81.0409	78.7314	77.7385	79.5539	113.879	88	109.63	115.523	106.007	114.375		37	100	76.7857	103.216	79.6238	77.135	78.882	82	103.521	84.4156	87.4074	98	84.0764	88.0645	103.47	106.452		80	77.6119	88.4354	83.7838	108.911	80.6452	91.2162	83.75	104.951	79.4393	101.163	80.9659	79.6296	85.8974	113.158	108.364		96.633	101.034
38	78.3051	79.6993	81.0409	78.7314	77.7385	79.5539	114.235	86.1818	107.407	115.885	107.067	114.375		38	100	76.7857	103.216	79.6238	77.135	78.882	82	103.521	84.4156	87.4074	98	84.0764	88.0645	103.47	106.452		80	77.6119	88.4354	83.7838	108.911	80.6452	91.2162	83.75	104.951	79.4393	101.163	80.9659	79.6296	85.8974	113.158	108.364		96.633	101.034
39	78.3051	79.6993	81.0409	78.7314	77.7385	79.5539	114.235	86.1818	107.407	115.885	107.067	114.375		39	101.17	76.7857	100.292	79.6238	77.135	78.882	82	103.521	84.4156	87.4074	98	84.0764	89.3548	104.101	108.71		80	77.6119	88.4354	83.7838	108.911	80.6452	91.2162	83.75	107.591	79.4393	103.488	80.9659	79.6296	85.8974	113.158	108.364		96.633	101.034
40	78.3051	79.6993	81.0409	78.7314	77.7385	79.5539	114.235	86.1818	107.407	115.885	107.067	114.375		40	101.17	76.7857	100.292	79.6238	77.135	78.882	82	97.5352	79.8701	84.8148	92	84.0764	89.3548	104.101	108.71		80	77.6119	88.4354	83.7838	109.901	80.6452	91.2162	83.75	107.591	79.4393	103.488	80.9659	79.6296	85.8974	112.171	108.727		96.2963	101.379
41	78.3051	79.6993	81.0409	78.7314	77.7385	79.5539	112.811	80.3636	106.667	112.996	109.894	113.438		41	101.17	76.7857	100.292	79.6238	77.135	78.882	82	97.5352	79.8701	84.8148	92	84.0764	89.3548	104.101	108.71		80	77.6119	88.4354	83.7838	109.901	80.6452	91.2162	83.75	107.591	79.4393	103.488	80.9659	79.6296	85.8974	112.171	108.727		96.2963	101.379
42	78.3051	79.6993	81.0409	78.7314	77.7385	79.5539	113.167	80.3636	106.667	113.357	109.541	113.125		42	101.17	76.7857	100.292	79.6238	77.135	78.882	82	98.2394	79.8701	84.8148	90.3333	84.0764	89.3548	104.101	108.71		80	77.6119	88.4354	83.7838	108.911	80.6452	91.2162	83.75	108.911	79.4393	104.651	80.9659	79.6296	85.8974	111.513	110.546		95.6229	100
43	78.3051	79.6993	81.0409	78.7314	77.7385	79.5539	113.167	80.3636	104.815	111.913	110.954	113.438		43	96.1988	76.7857	98.2456	79.6238	77.135	78.882	82	98.2394	79.8701	84.8148	90.3333	84.0764	83.871	102.839	107.419		80	77.6119	88.4354	83.7838	108.911	80.6452	91.2162	83.75	108.911	79.4393	104.651	80.9659	79.6296	85.8974	111.513	110.546		95.6229	100
44	78.3051	79.6993	81.0409	78.7314	77.7385	79.5539	115.302	80.3636	104.444	111.913	109.541	112.188		44	96.1988	76.7857	98.2456	79.6238	77.135	78.882	82	95.4225	79.8701	84.8148	88.3333	84.0764	83.871	102.839	107.419		80	77.6119	88.4354	83.7838	105.941	80.6452	91.2162	83.75	108.911	79.4393	104.651	80.9659	79.6296	85.8974	112.5	109.091		97.6431	102.414
45	78.3051	79.6993	81.0409	78.7314	77.7385	79.5539	114.235	80.3636	105.556	112.996	109.541	113.75		45	95.3216	76.7857	95.9064	79.6238	77.135	78.882	82	95.4225	79.8701	84.8148	88.3333	84.0764	81.2903	102.839	110.323		80	77.6119	88.4354	83.7838	105.941	80.6452	91.2162	83.75	104.621	79.4393	107.558	80.9659	79.6296	85.8974	112.5	109.091		97.6431	102.414
46	78.3051	79.6993	81.0409	78.7314	77.7385	79.5539	114.591	80.3636	106.667	114.079	112.721	113.125		46	90.3509	76.7857	92.9825	79.6238	77.135	78.882	82	95.4225	79.8701	84.8148	88.3333	84.0764	79.3548	101.262	111.29		80	77.6119	88.4354	83.7838	105.941	80.6452	91.2162	83.75	105.281	79.4393	105.233	80.9659	79.6296	85.8974	112.5	109.091		98.9899	101.724
47	78.3051	79.6993	81.0409	78.7314	77.7385	79.5539	114.591	80.3636	104.074	110.83	110.954	110.938		47	90.3509	76.7857	92.9825	79.6238	77.135	78.882	82	92.9578	79.8701	84.8148	83	84.0764	79.3548	101.262	111.29		80	77.6119	88.4354	83.7838	103.96	80.6452	91.2162	83.75	106.931	79.4393	107.849	80.9659	79.6296	85.8974	112.5	109.454		98.9899	101.724
48	78.3051	79.6993	81.0409	78.7314	77.7385	79.5539	115.658	80.3636	104.444	113.357	110.954	112.812		48	88.8889	76.7857	87.7193	79.6238	77.135	78.882	82	92.9578	79.8701	84.8148	83	84.0764	79.3548	100	110.645		80	77.6119	88.4354	83.7838	103.96	80.6452	91.2162	83.75	106.931	79.4393	107.849	80.9659	79.6296	85.8974	112.5	109.454		98.9899	101.724
49	78.3051	79.6993	81.0409	78.7314	77.7385	79.5539	116.014	80.3636	105.185	112.274	112.014	115.625		49	88.8889	76.7857	87.7193	79.6238	77.135	78.882	82	92.9578	79.8701	84.8148	83	84.0764	79.3548	100	110.645		80	77.6119	88.4354	83.7838	103.96	80.6452	91.2162	83.75	106.931	79.4393	107.849	80.9659	79.6296	85.8974	112.5	109.454		98.9899	101.724
50	78.3051	79.6993	81.0409	78.7314	77.7385	79.5539	114.947	80.3636	96.2963	113.718	114.488	113.438		50	85.6725	76.7857	83.9181	79.6238	77.135	78.882	82	92.9578	79.8701	84.8148	83	84.0764	79.3548	96.2145	110		80	77.6119	88.4354	83.7838	100.33	80.6452	91.2162	83.75	102.64	79.4393	105.814	80.9659	79.6296	85.8974	110.855	109.091		97.9798	108.276
[truncated: 11 more columns]
