# Supplementary material for: Inhibition of CD38 enzyme activity on engrafted human immune cells enhances NAD+ metabolism and inhibits inflammation in an in-vivo model of xeno-GvHD
Source: Front Immunol. 2025 Oct 13;16:1640611. doi: 10.3389/fimmu.2025.1640611 (PMC12555386; doi:10.3389/fimmu.2025.1640611)
Supplement: Supplementary file 5 [file Supplementaryfile4.xlsx]

## Sheet: Sheet1
	PBS		TNB-738
GAJ1	0.885735	0.179145	2.3494	0.339591
PPARGC1A	1.00941	0.17579	1.92327	0.278851
HSPD1	0.840195	0.127434	1.96243	0.215138
TCR	1.577	0.426627	0.426201	0.07597
MERTK1	0.995101	0.183683	1.85986	0.218056
SCARF1	1.09743	0.218934	2.67607	0.426059
PAM16	1.3819	0.400463	3.26992	0.519399
ITGBL1	1.14728	0.380725	0.152748	0.03217
