# Supplementary material for: Inhibition of CD38 enzyme activity on engrafted human immune cells enhances NAD+ metabolism and inhibits inflammation in an in-vivo model of xeno-GvHD
Source: Front Immunol. 2025 Oct 13;16:1640611. doi: 10.3389/fimmu.2025.1640611 (PMC12555386; doi:10.3389/fimmu.2025.1640611)
Supplement: Supplementary file 6 [file Supplementaryfile5.xlsx]

## Sheet: Sheet1
	Expr Log Ratio	minus log10
TGFBI	3.962	22.4473
AXL	4.071	21.8665
MAFB	3.697	20.327
SASH1	4.432	19.8894
RET	-2.302	18.6615
SLC40A1	3.499	18.0119
IGHV3-43	27.35	17.8894
CSF1R	4.69	16.7077
EEF1A1P24	3.14	16.3696
ACTG1P10	3.029	16.2557
FILIP1L	3.459	15.9957
ZNF703	2.674	15.8601
PAM16	25.518	15.6737
AC0078814	23.964	15.2716
MMP2	17.894	15.082
GNLY	-2.786	14.6861
IL13	2.9	14.4365
HSP90AB2P	3.108	14.2798
IGHV3-64	24.267	14.2534
LRP1	3.207	14.251
HK3	2.499	14.2048
PAQR9	3.244	14.1096
RTP5	-1.295	14.0022
POTEE/POTEF	3.127	13.9508
PDIA3P1	1.929	13.8633
HNRNPA1P30	7.083	13.8508
EEF1A1P15	3.077	13.6861
MRC1	3.38	13.5867
EEF1A1P5	2.659	13.4365
KLHL14	2.064	13.3391
SEMA6A	4.042	13.3233
LPL	3.543	13.2557
DCLK2	3.348	13.2197
EIF4BP7	2.739	13.1244
EEF1A1P10	2.77	13.065
ACTBP2	2.806	12.9788
MOXD1	1.29	12.9245
RP11_759L52	3.172	12.8416
RGL1	1.941	12.6459
RBM39P1	3.269	12.5834
POTEE/POTEF	2.695	12.3675
EMP1	-3.376	12.3335
GFRA2	4.03	12.3188
VCAM1	3.099	12.0017
HNRNPA1P4	7.972	11.9666
BCL11A	1.568	11.8327
RXRA	1.266	11.7852
ZFYVE28	-0.882	11.6326
HSP90AA6P	3.674	11.5017
UBBP1	3.027	11.4237
DYSF	2.806	11.2328
SULF2	2.914	11.2161
FOXP3	2.296	11.0675
FAM169B	4.351	11.055
BTF3L4P3	3.505	11.0443
TNFRSF21	3.001	11.0061
STAB2	5.045	10.9393
SLC8A1	4.293	10.9318
POTEJ	3.133	10.8996
HNRNPA3P2	2.881	10.8013
SCARF1	20.937	10.7747
H1-0	-0.96	10.7594
AQP1	4.105	10.757
MYO5B	-1.425	10.7033
RIN2	3.182	10.5768
HS3ST2	4.34	10.5436
FGFBP2	-2.186	10.3497
MTHFD1P1	3.759	10.2916
EEF1A1P12	3.493	10.2479
HSPD1P1	3.263	10.2248
GPR34	1.528	10.1765
FURIN	-0.624	10.1463
PALLD	-1.702	10.0773
ACTBP11	2.963	9.97881
SEMA6D	4.454	9.9101
RP11_32B51	5.272	9.88606
CLIC1P1	2.748	9.86967
PPP2R2C	2.473	9.83268
GATM	1.764	9.82391
RPL17P36	6.147	9.77989
ABCC3	2.372	9.75696
MERTK	2.346	9.72816
HSPA8P1	4.097	9.71444
TENM4	4.946	9.61798
CAMKV	-2.698	9.60906
SLC7A8	3.307	9.51856
CD9	-1.485	9.51428
CAMSAP2	1.61	9.50585
CYB561	-0.855	9.46725
PCBP2P2	3.388	9.46218
RCBTB2	0.944	9.45842
RPS4XP16	1.077	9.42597
HSPD1P7	3.1	9.41794
RP11_488L181	3.066	9.39577
NCR1	17.433	9.36051
TSPAN2	-1.707	9.35262
RAB3IL1	3.07	9.34008
ACTG2	2.366	9.25806
FTH1P2	2.679	9.23136
SUSD4	2.243	9.19179
FKBP4P6	7.553	9.16178
ZNRF1	-1.244	9.14813
BTF3P4	4.545	9.09098
CLU	-1.926	9.08092
ADD2	3.299	9.06048
HNRNPH1P3	3.148	9.02
ID2B	3.307	8.99568
MARCHF1	2.215	8.9914
TLR5	1.767	8.97062
MVB12B	-1.488	8.96658
VDAC1P2	3.229	8.9101
CA2	2.775	8.89963
HNRNPA1P8	3.001	8.88606
UBBP4	2.275	8.87289
TMED10P1	5.081	8.85078
NPM1P32	2.994	8.767
SLC25A5P5	2.495	8.76195
SMIM10	-1.103	8.66959
RPS3AP36	2.631	8.59176
CCR2	1.116	8.56864
GOLM1	-0.92	8.54212
RP11_295K31	-1.436	8.53165
CTD_2186M151	4.02	8.49894
LGMNP1	2.751	8.48812
RCAN2	-1.988	8.48545
HNRNPA3P1	3.105	8.48017
OLA1P1	3.815	8.37366
ADRB1	3.827	8.35754
PTBP1P	3.068	8.35458
RPS4XP6	2.932	8.35262
RAB1C	3.729	8.34679
HTR6	-1.789	8.32239
EEF1A1P17	2.667	8.29499
EEF1A1P16	2.729	8.26201
ACTN1	1.364	8.25964
PDGFRA	-1.576	8.25806
VDAC1P3	3.785	8.22475
SERBP1P3	2.901	8.20901
FMNL2	1.726	8.19791
BRF1	-0.427	8.19179
COL5A1	2.419	8.16052
AC0072381	3.479	8.13136
ALOXE3	4.537	8.11862
RP11_204K161	2.989	8.10568
MFN1P1	5.095	8.08884
JUP	2.062	8.06651
RP11_214N155	2.811	8.05159
C6	3.633	8.04096
CEP70	0.737	8.02919
PRELID1P5	2.801	8.01909
NFIX	1.841	8.01818
PFN1P1	2.658	7.96257
NAP1L4P3	3.109	7.95861
FZD7	1.376	7.9101
LIF	1.616	7.90658
ITLN2	3.787	7.8962
RP11_570P141	6.845	7.89279
DOCK4	2.162	7.88273
SYTL2	-1.289	7.78516
ITGA9	3.244	7.76195
UBFD1	0.673	7.74473
CBLN1	3.9	7.74232
VWF	3.828	7.73518
EIF4A1P10	2.375	7.6925
HNRNPA1P43	2.946	7.67985
GAPDHP65	2.381	7.66959
RPL4P3	2.733	7.66756
HMGN2P40	2.964	7.6517
TSPAN15	3.258	7.63827
BTF3P7	2.664	7.62893
KCNA2	0.959	7.61618
DOCK11P1	4.419	7.5817
GLB1L2	-1.488	7.56703
RP11_603K191	3.564	7.55909
HSP90B2P	1.584	7.54363
CAP1P2	2.603	7.53462
KCNJ10	3.387	7.52433
IL17RB	2.234	7.51428
RPL23AP37	3.773	7.44855
PTP4A1P2	3.381	7.40121
HNRNPA1P22	4.053	7.38934
ATF4P3	1.956	7.38405
API5P2	2.953	7.35164
WDFY3	2.541	7.35067
ATP1B2	1.615	7.31426
ZNF366	2.832	7.30103
RPSAP11	2.766	7.29328
PRKCQ	-0.71	7.29328
CTB_85P211	2.99	7.28233
ADGRL3	3.859	7.27246
SPON2	-1.306	7.2652
EIF4BP6	2.212	7.25885
MORN3	-1.022	7.22694
SERPINB1	-0.796	7.21968
TRAV16	-1.271	7.21824
PES1P2	3.139	7.2161
PPIAP71	2.906	7.20273
SCRN1	0.862	7.19997
CARD19	-0.505	7.1986
RPS27AP16	2.8	7.16241
ADCY6	1.235	7.16115
HAVCR2	-0.886	7.15739
TUBAP2	2.472	7.12668
HSP90AB3P	3.129	7.11634
PA2G4P2	2.927	7.10018
BCRP2	-0.831	7.09745
RP1_101G112	3.699	7.06956
RGS9	-0.73	7.06248
CXXC4	4.504	7.03292
PLD1	-0.867	6.99568
MCTP1	2.289	6.97062
PDE6G	-0.851	6.95861
CEBPD	-1.987	6.95861
WBP1P1	4.16	6.93554
GIMAP5	-0.994	6.90309
POTEKP	2.382	6.88941
RP11_567G241	3.142	6.86328
GABRA2	2.894	6.86012
RPL17P22	2.565	6.82974
NRP1	2.526	6.82681
ENTPD1	0.513	6.80967
HNRNPA1P64	2.871	6.8041
RPL7AP6	2.413	6.78516
RPLP0P11	3.054	6.77989
ITGBL1	-16.619	6.77728
RP11_829H162	2.951	6.75449
NPM1P37	2.516	6.69465
PARP1P1	3.752	6.68194
DAZAP2P1	3.365	6.67162
RNA5SP202	1.839	6.63451
CTTNBP2NL	2.564	6.63078
CAVIN3	-1.075	6.63078
RP11_446E91	1.859	6.61798
DUSP4	-0.648	6.6073
RP11_574M72	2.865	6.58838
KLHL5	0.428	6.56067
SLC45A3	1.156	6.55129
RPL30P14	2.628	6.54061
MXRA7	-1.126	6.54061
CA5B	-0.821	6.4935
G0S2	-2.072	6.47366
OSBPL10	1.04	6.46852
UAP1	0.665	6.451
TCP1P1	3.191	6.44733
TUBB4BP7	2.933	6.4389
RPL24P4	2.91	6.4389
FEN1P1	3.46	6.42251
RPL21P66	2.671	6.40561
PTENP1	4.294	6.3851
SH3PXD2A	1.052	6.37161
HMGN2P22	3.057	6.36957
RAB38	-1.446	6.35556
CHTF8P1	3.47	6.34775
AC0057951	2.334	6.34294
TRBV4-1	-1.809	6.31876
ADGRG1	-1.682	6.31069
RBM3	-0.738	6.30452
RPL7P11	2.584	6.28316
SHC1P1	3.896	6.2668
PLA2G4A	2.723	6.24033
GLRX5P1	2.834	6.2321
SRSF3P1	2.945	6.22548
FBXW4P1	-0.658	6.20691
HACD1	1.436	6.20273
RANP5	2.612	6.19314
HS6ST1P1	3.196	6.18575
MEMO1P2	3.013	6.18575
SETP14	3.975	6.17914
LCN10	2.35	6.17392
EEF1A1P9	1.568	6.15243
RANP6	3.214	6.14752
RTRAFP2	2.836	6.14752
C1QBPP2	2.588	6.13966
RPSAP28	2.447	6.1343
WDR54	-0.541	6.1232
RPL4P4	2.437	6.11919
NUTF2P7	2.93	6.11747
PSMC1P10	3.14	6.10958
DHCR24	0.565	6.10958
IGFL2	-3.377	6.07779
FCHO2	1.286	6.07728
GJA1	3.262	6.07263
AC0060269	3.936	6.065
DPEP2	-0.987	6.04721
MOB3B	0.939	6.04335
PTMS	-1.301	6.03858
LAG3	-1.01	6.03245
SETP3	4.088	6.03058
STT3A	0.427	6.02045
HNRNPA3P15	3.641	6.00568
NPM1P8	2.883	6.00305
RPS12P4	2.341	6.00261
LA16C_60G37	3.07	6
HMGA1P6	3.04	5.98297
CNNM2	0.446	5.98297
SLC16A10	2.2	5.97881
GBP2	-0.541	5.97469
ANKRD24	0.936	5.97062
AATK	1.369	5.94692
ABCG4	3.102	5.94309
EEF1DP5	3.117	5.93181
TLR4	2.218	5.93181
IL9R	2.104	5.93181
GAPDHP38	2.493	5.91364
RP11_734J241	2.428	5.9101
KITLG	3.942	5.90658
GPR179	4.96	5.88606
TNFSF14	0.824	5.87943
INPP5A	-1.111	5.87615
RPL34P33	3.186	5.86328
PPP1R12C	-0.317	5.86328
RND3	3.843	5.85698
FTH1P3	1.727	5.85698
PIANP	2.525	5.84164
DGKZ	-0.336	5.82974
CXCR6	-1.237	5.82681
EIF5P1	2.968	5.81816
RP11_512F241	2.081	5.81816
PTMAP2	2.51	5.8041
TSHZ3	-1.305	5.80134
ZBED2	-1.012	5.78252
PDE4D	-1.107	5.75945
NAP1L1P1	1.604	5.75696
CARMIL3	-0.888	5.74958
GZMB	-1.846	5.74232
UNC13B	0.913	5.73283
EIF2S2P3	2.689	5.73049
ITGA8	1.309	5.73049
EIF4A1P6	2.7	5.72816
RANP3	2.372	5.70997
DYNC2I1	-0.618	5.68403
PIN4P1	2.907	5.67985
RP11_347C181	2.48	5.66959
NFASC	1.588	5.66555
IFNG	-0.814	5.64975
BTN3A2	0.398	5.63827
MAMDC2	-2.983	5.63264
PSMC1P11	4.718	5.62893
HSPD1P5	3.077	5.62342
PRF1	-1.57	5.61798
RBBP4P2	2.855	5.61083
CSNK1A1L	3.006	5.5986
HOXB2	-1.149	5.59007
GAREM1	3.39	5.57512
PPM1H	3.05	5.57025
PPIAP40	2.131	5.56543
NPM1P27	2.689	5.54975
RP11_697N181	2.37	5.54975
PSME2P4	2.653	5.54516
LIPC	-0.889	5.54363
ATP6V1E1P1	2.73	5.52143
GIMAP4	-0.67	5.51999
PODXL2	-1.122	5.51004
CCL3	-1.505	5.51004
MYO10	2.634	5.50169
GZMH	-1.679	5.50169
DNAJB1P1	3.033	5.4935
FANK1	2.308	5.46597
PLPP2	-2.006	5.45967
CHORDC1P5	3.708	5.44977
FSCN1	-1.104	5.44612
CFL1P4	2.517	5.43297
CBLB	-0.652	5.42829
EIF4A2P3	5.631	5.42136
GFI1B	1.573	5.42022
PSMC2P1	2.415	5.41908
PHBP10	2.698	5.4168
RP11_864N72	2.468	5.41567
MYADM	-0.675	5.41454
CECR7	0.609	5.39147
ANXA1	-0.911	5.39147
MT1F	-0.755	5.3851
AMPD3	1.247	5.38195
AC1252382	2.885	5.37882
RBMXP1	4.259	5.37675
ARHGAP44	1.166	5.37366
PLPP3	1.17	5.36957
HOPX	-1.183	5.36351
SP140	0.395	5.36151
GRIK5	0.908	5.35655
GLRA3	2.683	5.35067
RP11_417L141	3.242	5.32239
NTRK2	1.921	5.31069
CDKN2D	-0.92	5.30892
GRK2	-0.282	5.30804
RPL31P11	2.484	5.29328
CD7	-1.3	5.28483
RP4_791C191	3.085	5.27491
RP11_795H162	3.344	5.27246
LRP4	2.947	5.27165
RPSAP25	2.969	5.27083
NEK6	1.157	5.2636
EIF1P4	3.391	5.24413
RP11_301G211	3.135	5.23958
CDH11	3.369	5.23582
RP11_1029M244	2.684	5.23582
RP5_837J11	2.314	5.22915
IPO8P1	3.988	5.21968
CCT4P1	3.815	5.1891
UBE2HP1	3.795	5.1891
HSPA8P8	3.135	5.18046
F2RL2	-2.209	5.17914
SLC22A17	1.421	5.17849
RP11_296A185	2.332	5.16431
RP11_804M72	4.022	5.14935
HBB	2.751	5.14935
RPSAP31	2.26	5.14935
CBFA2T3	1.165	5.14935
RP11_1217F21	4.032	5.14327
BIN2P2	3.258	5.11862
MAP6	-1.161	5.11691
CYCSP11	3.199	5.098
PYGL	1.438	5.08672
KYAT3	-0.434	5.08197
RRM2P3	2.895	5.07988
SEC63P1	2.566	5.07988
RP11_343B51	2.245	5.07779
PSMA6P1	2.3	5.07058
PPFIA4	2.443	5.06702
CD1D	-1.267	5.04672
NAALADL1	-0.901	5.04624
GAS2L1	-1.094	5.04383
ASCL2	-1.371	5.04239
BRD7P3	3.343	5.0348
RTRAFP1	2.713	5.01863
MSNP1	2.533	5.01502
EFCAB12	0.88	5.00305
SLC39A8	-0.424	5.00087
RPS4XP3	3.142	5
MITF	2.465	4.99568
CYCSP1	2.438	4.99568
MMP13	4.457	4.98716
PRSS23	-1.148	4.98716
RP11_174N34	2.306	4.97469
AP2B1P1	2.611	4.97062
CBLN3	0.902	4.97062
GPC4	2.193	4.96257
CD274	-1.075	4.96257
NPM1P43	2.907	4.95078
DMRT2	-3.054	4.94309
COP1P1	3.256	4.93181
SUMO1P1	3.296	4.92082
TFDP1P2	3.422	4.90658
ATP5MGP2	2.94	4.90658
TCN1	2.979	4.90309
BX571818.1	0.963	4.89279
AKTIP	-0.386	4.87943
GUCY1B1	1.956	4.87615
CLDND2	-0.982	4.87289
GNG4	-1.32	4.86646
RBM7P1	4.395	4.85698
ACVRL1	2.964	4.85698
THAP12P2	4.534	4.85387
CTXN1	-1.962	4.84466
GOT2P2	3.103	4.84164
TDRD15	1.765	4.84164
WNT10A	0.895	4.83863
ITSN1	0.903	4.83565
CSNK1G2	-0.384	4.83565
VDAC1P7	3.74	4.83268
FCGBP	1.895	4.83268
DTHD1	-1.291	4.83268
CD80	0.877	4.82974
RAB20	1.315	4.82102
HSPA9P1	2.69	4.81816
HNRNPA1P28	2.999	4.81531
F2R	-1.079	4.81248
HNRNPLP2	2.893	4.80687
SLC25A23	0.535	4.80687
VTI1BP1	2.98	4.79588
RP11_378G132	2.058	4.79317
ZNF358	-1.738	4.79317
RPL7AP66	2.463	4.78781
RPL31P17	2.216	4.76955
ALDH6A1	0.38	4.767
COX5BP1	2.238	4.76195
VSTM2L	-1.506	4.76195
NTNG1	2.555	4.75945
CTC_398G32	2.197	4.75203
CYCSP12	2.705	4.74715
ITGA7	0.939	4.74715
BTF3P3	1.736	4.74473
HOXB4	-0.422	4.73283
SNX25	0.394	4.73049
B4GALT1	0.573	4.72354
SLC12A8	-0.525	4.7167
CFAP36	-1.049	4.71444
SCARF2	-0.988	4.7122
KLRC1	-1.615	4.70997
CD163	3.327	4.70553
SLC1A3	3.46	4.6968
ATXN7L3P1	3.348	4.69465
CLEC17A	0.553	4.69465
CLEC11A	-0.71	4.68825
CCDC74A	-1.49	4.68194
PABPN1P2	3.986	4.67985
ADAP2	1.697	4.67778
RP11_77P161	2.67	4.66354
LITAF	-0.467	4.66354
RPL12P2	2.52	4.65758
RPL17P43	4.292	4.64975
AC0100861	0.967	4.64975
RNF5P1	3.683	4.64397
IL4R	-0.564	4.64206
TRIM46	-0.639	4.63639
KCNG2	1.939	4.63451
ITGB5	2.293	4.61618
IGKV1OR2-2	-4.476	4.61083
PRR4	-2.132	4.60907
PACSIN1	-1.124	4.6038
PRDM9	3.774	4.58838
RP11_458F83	2.15	4.5867
SYCE1L	-2.297	4.5867
SERBP1P6	3.215	4.5817
TMTC1	1.032	4.57675
SETSIP	2.738	4.56384
RP3_486I34	2.311	4.56225
RPL21P17	2.541	4.55909
GIMAP7	-0.716	4.54975
TCF7L2	2.182	4.54821
IFT22	-0.57	4.54061
MAPK11	-0.805	4.53165
CD244	-1.226	4.52288
KCTD12	0.845	4.50031
RP11_229A122	2.314	4.49757
MAPRE1P1	3.043	4.49485
THBS1	-1.661	4.48149
LYST	-0.749	4.47886
GZMK	-1.254	4.47625
CELSR1	0.751	4.47495
SNCA	3.201	4.47108
ZFYVE26	1.073	4.46597
SH2B3	0.703	4.46344
S1PR5	-0.772	4.46218
GUCY1A1	-1.515	4.46092
PPIAP8	1.979	4.45346
BEST4	-1.179	4.45346
PAPLN	1.233	4.451
RP11_72K171	4.108	4.43533
PNPT1P1	2.698	4.43063
CRIP2	-1.643	4.43063
CD33	1.603	4.42251
CRELD1	0.612	4.41908
NDRG3	0.28	4.41567
PPIAP19	2.242	4.41229
RHBDD1	0.503	4.41005
RP11_409C192	3.482	4.4034
EML5	1.124	4.40012
BTBD11	-0.804	4.39903
DHX32	-0.627	4.39469
EGFL6	1.672	4.37572
KCNJ16	2.466	4.37161
UBE2QL1	0.8	4.37059
LZTS1	1.699	4.36957
TASL	0.593	4.36856
TIMP4	-2.697	4.34872
ALAS2	2.436	4.34486
HAVCR1	-1.548	4.34294
HGF	-2.351	4.31695
ZNF860	1.004	4.30452
PPIAP29	6.535	4.30103
TBPL2	0.647	4.29328
RAB34	-1.428	4.29243
TRAV41	-0.886	4.29158
ANKRD33B	0.931	4.28819
NID2	2.066	4.284
THAP12P6	3.904	4.2815
TUSC3	2.225	4.27901
SLAMF7	0.397	4.27737
SCHIP1	4.244	4.27654
GNAQ	0.797	4.27409
SPINT2	-0.92	4.27409
TCEANC	0.439	4.27165
PEBP1P2	2.634	4.266
ADAMTS9	4.251	4.25964
RAPGEF3	0.886	4.24336
GABRE	1.029	4.23882
PRL	-2.604	4.23284
DHRS3	1.469	4.23136
ABHD17A	-0.471	4.22621
ST8SIA1	0.847	4.22185
MYCBPAP	0.859	4.21968
CLEC2B	-0.798	4.21824
NKG7	-1.54	4.21183
SAV1	0.349	4.21042
ITGAD	1.741	4.20761
CH17-53B9.2	3.63	4.20481
IFI16	-0.27	4.20204
IKZF2	1.483	4.20135
POLN	0.546	4.20066
TRPV4	3.868	4.19928
EEF1B2P6	1.826	4.19586
PA2G4P1	3.027	4.19179
AC0167392	2.308	4.18642
BICD1	0.452	4.18376
SEPTIN7P6	3.463	4.1831
CNR2	0.758	4.18177
IGHM	-1.223	4.17199
B3GAT1	-1.161	4.16749
FAXC	-1.85	4.16494
HSP90AA1	0.571	4.16178
CD5L	2.127	4.15058
HES1	1.186	4.14997
TPGS1	-0.491	4.14691
USP51	0.785	4.14509
PIP5K1B	0.508	4.13847
CTAGE1	3.837	4.13312
MT1E	-0.656	4.13312
CLCF1	1.524	4.1296
RP11_501C149	1.846	4.12784
EEF1GP5	2.729	4.12668
CBX7	0.35	4.12668
SEMA3D	-1.468	4.12436
GNPDA2	-0.36	4.12033
UBE2L4	2.396	4.11407
HDC	-1.22	4.11238
RGS13	0.686	4.10458
TCTN2	-0.349	4.10292
APP	0.638	4.10073
CD24	0.987	4.09854
WDR82P2	2.494	4.08566
ACTG1P2	1.358	4.08407
EIF3LP3	4.653	4.07314
S100A4	-0.648	4.07314
GREB1	0.501	4.06956
ZFP64	0.3	4.06753
PLCB4	2.726	4.06651
ENG	-0.574	4.06601
SPPL2A	-0.194	4.06198
S100A6	-0.562	4.06148
CDC42P3	2.76	4.05601
KCTD1	0.591	4.05208
MYEOV	0.911	4.04624
PLBD1	0.914	4.03858
PTPN2P2	3.051	4.03621
C1DP2	3.435	4.03433
TMTC2	0.494	4.03386
SERP2	-1.885	4.02091
CHDH	0.774	4.01457
RP11-64C12.3	-1.765	4.01144
LGALS14	-2.898	4.011
TNFSF11	1.392	4.00524
RP11_173G211	4.491	4.00393
CDC42P6	2.476	4.00131
S100A10	-1.204	4
RP11_39C101	2.687	3.99568
VSTM2B	-3.552	3.99568
CCSAP	0.597	3.98716
AGPAT4	-0.78	3.98716
RPL21P131	2.257	3.98297
LGALS9C	-1.775	3.98297
HPGDS	1.711	3.97469
IMPA2	-0.878	3.97469
DNAAF1	-1.242	3.97469
SOX6	1.856	3.96658
NFIA	1.558	3.96257
CTAGE12P	3.06	3.95078
KIAA0040	0.562	3.95078
SLC16A9	2.682	3.94692
AIM2	0.45	3.94692
RP4_744I244	3.416	3.9431
LPCAT2	1.518	3.9393
CSF2RB	0.884	3.9393
NFIL3	-0.317	3.9393
MAGED4/MAGED4B	1.62	3.93554
HSP90B1	0.637	3.93554
IGHV3OR16-17	-2.761	3.93181
TRIM8	-0.384	3.92812
NCALD	-0.672	3.92082
RP13_1056D162	2.675	3.9101
CLDN14	-1.668	3.9101
RPL15P5	3.02	3.90309
RPL27AP3	2.15	3.90309
RP3_354N193	1.154	3.89963
APOBEC3D	0.317	3.89279
SPRYD3	-0.237	3.89279
STUM	5.078	3.88606
RAMP1	-1.819	3.88606
S1PR2	0.327	3.88273
EXOC5P1	3.85	3.87943
LINC00680	1.616	3.87943
ZAP70	-0.536	3.87943
TNFSF4	0.957	3.87615
CCDC115	-0.522	3.8729
POSTN	1.866	3.86328
CD247	-0.657	3.86012
HMGB3P1	4.109	3.85387
RP11_389O225	1.762	3.85387
CDK8P2	2.941	3.85078
ZNF341	0.509	3.84771
STRBP	0.491	3.84466
MICAL3	0.919	3.84164
EEPD1	-1.317	3.83863
MUC1	-1.168	3.82974
RP11_305L75	2.121	3.82681
NACA3P	1.734	3.82681
PPP1R17	-3.2	3.82681
PFKM	0.421	3.82102
TLCD3A	-0.707	3.82102
ADAMTS14	-1.296	3.82102
RHOBTB1	4.195	3.81531
TRBV7-9	-1.578	3.81531
STOM	-0.669	3.80967
TRAV8-4	-1.065	3.80967
CACNG7	-3.41	3.80687
ZNF804A	1.303	3.8041
IGKV2-40	-3.125	3.79588
IL7R	-0.836	3.79317
FRMPD3	-0.916	3.78516
HCAR2	1.795	3.78252
GPA33	-1.077	3.77728
BNIP3P41	3.338	3.77469
PLXNA1	1.317	3.77469
RASSF6	-1.04	3.77211
AS3MT	-7.111	3.76195
SNX6P1	4.366	3.74715
RAVER2	0.703	3.74473
TRBV19	-1.255	3.74473
UQCRFS1P1	4.042	3.73755
TATDN2	-0.303	3.72816
RGS10	-0.46	3.72125
CBX3P5	2.661	3.7167
MAN1A1	0.751	3.7167
SGPP2	0.487	3.7122
ADPRH	0.421	3.70553
ADAM23	2.472	3.70334
HOXB7	-0.893	3.70115
IFITM1	-0.607	3.69465
GPBAR1	-1.064	3.6925
AMOTL1	-1.538	3.6925
IGLV3-25	-1.839	3.6925
CEACAM1	1.385	3.69037
TBX21	-0.345	3.69037
SERPINB8	-0.485	3.68194
HBA1/HBA2	-1.344	3.68194
TNPO1P3	3.472	3.67778
TGIF1	-0.679	3.66959
VDAC1P11	2.417	3.66555
LGALS3	-0.929	3.66555
LEMD1	-2.177	3.66555
CACNA1E	1.874	3.65561
MS4A6A	1.298	3.65561
C17orf58	-0.447	3.65561
NCAM1	-1.957	3.6517
ZMYND8	0.982	3.64589
SELENBP1	3.084	3.64397
R3HDM4	-0.552	3.64207
IGBP1P4	3.033	3.64017
CCR8	1.723	3.63827
ME2P1	3.605	3.63078
BCR	-0.445	3.62709
TPPP	-1.133	3.62525
METRNL	-1.292	3.62342
CYP4F22	0.782	3.61439
YPEL1	-0.842	3.61439
KCTD21	0.45	3.61261
WHRN	-0.783	3.61261
TLR10	0.868	3.61083
RPL32P12	2.123	3.60907
BDH2	-0.601	3.6038
TPPP3	-1.553	3.60033
CYFIP1	0.816	3.59688
LLGL1	-0.265	3.59688
LA16C_3G117	1.861	3.59176
TRIM16	0.35	3.58004
CACNA2D4	-0.677	3.57675
LHFPL6	0.99	3.57512
ACVR1B	1	3.57349
ALOX5AP	-1.066	3.55595
NBPF13P	1.254	3.5544
PDIA4	0.352	3.55284
CD3D	-0.557	3.55129
TOX2	-0.664	3.54668
RP11_613F71	2.21	3.54515
TSPAN18	-0.766	3.54363
PPP2R5C	-0.569	3.54212
STX11	-0.257	3.54061
CCDC40	-1.823	3.5376
DUSP2	-0.69	3.53611
BEND4	1.184	3.53313
TGFBR3L	-2.116	3.53313
SNX9	-0.767	3.52871
FRMD4A	1.842	3.52578
RP11_265B85	2.971	3.52288
TUBB6	-0.991	3.52288
LIM2	-2.163	3.52143
GPM6A	1.633	3.51999
SKAP2	0.719	3.51999
IGKV1-8	-1.378	3.51999
ZNF385A	0.677	3.51856
TSPO	-0.437	3.51856
CHORDC1P1	3.184	3.51004
MLLT11	-0.565	3.51004
RP11_215P81	2.111	3.50724
HS6ST2	-1.413	3.50724
RASSF1	-0.178	3.50307
IGKV2D-40	-2.693	3.49621
EFHD2	-0.486	3.49485
FGD3	0.935	3.49214
MAP7D1	-0.251	3.48945
TUBB8	2.351	3.48812
RP11_90H31	3.446	3.48678
COL14A1	3.319	3.48678
HABP4	-0.412	3.48413
SYNGR3	-1.094	3.48017
RPS4XP4	2.778	3.47625
P4HA1	0.386	3.47496
CHCHD4P4	2.855	3.47366
MARCKS	1.054	3.47366
CTB_95D121	2.989	3.47237
FLT1	-0.613	3.47108
RP11_478H161	3.273	3.46725
STK24	-0.322	3.46344
SPRED1	0.739	3.45967
NCAPH	-0.311	3.45842
C1orf159	-0.375	3.45842
PPP2R5CP	0.958	3.45717
ZNF275	0.553	3.45717
PTGIS	-0.764	3.45717
DGLUCY	0.434	3.45469
PAICSP5	3.521	3.45346
TFCP2L1	-1.579	3.45346
HMGB3P22	1.596	3.45222
ERP27	-0.529	3.4437
CYCSP48	3.53	3.44249
TNFSF15	0.913	3.43652
ZCCHC24	-0.643	3.43533
RP5_903G22	-2.568	3.43533
NMB	-0.663	3.42829
GIMAP1	-0.678	3.42829
FBXW9	-0.792	3.42136
LMNA	-0.878	3.42136
DHRS9	-1.197	3.42136
FOXB1	-1.34	3.41907
SRSF6	0.307	3.41794
TMCO3	-0.379	3.41229
PAWR	0.627	3.40894
LOC101927202	-0.762	3.40894
TPM1	0.712	3.40231
STX3	0.553	3.40231
CLUHP6	3.28	3.39794
SLC27A2	-0.603	3.39794
FAM107B	-0.439	3.39686
PRKAR2B	1.44	3.3947
PARP3	0.393	3.39041
RABGAP1L	-0.267	3.39041
SDR42E1	0.555	3.38616
ZDHHC23	0.655	3.3851
IFITM2	-0.483	3.383
ALDH1A1	3.252	3.37469
PDGFC	2.738	3.37469
ANKRD36BP2	0.791	3.37059
HSPD1P8	3.57	3.36856
MAMDC4	0.755	3.36856
TTI1	0.212	3.36754
RP11_274B183	3.11	3.36351
SATB2	1.502	3.36251
SNX32	-0.85	3.36051
ATP8B4	-0.836	3.35753
UBE2D4	0.413	3.35262
IL5	2.444	3.35164
FAM117B	0.502	3.35164
SMKR1	-1.327	3.35164
IGBP1P3	4.441	3.35066
CRIP1	-0.79	3.35066
TMX4	-0.435	3.34679
RPS19P3	1.793	3.34486
EXOSC9	-0.433	3.3439
SMARCE1P1	2.51	3.34104
CD81	-0.701	3.33724
GFPT2	-1.399	3.33724
DPCD	-0.408	3.33442
JAKMIP1	-0.647	3.33255
RAP2B	-0.387	3.33161
SEPTIN7P7	2.767	3.3279
CRBN	-0.341	3.32148
RPL19P16	2.135	3.32057
ST6GALNAC3	-1.199	3.31069
MANEA	0.584	3.3098
CPNE4	4.213	3.30803
RPEL1	3.566	3.30539
RP11-286H14.4	2.633	3.30539
ICAM2	0.474	3.30016
CTD_2643K121	2.379	3.2993
ST14	0.756	3.29757
PALS1	0.453	3.29757
SHMT1	-0.296	3.29585
MEOX1	1.214	3.29499
FNDC10	-1.108	3.29499
NHSL2	-1.133	3.29499
IFITM10	-2.276	3.29243
SH3BGRL2	1.83	3.29073
FAM222B	0.551	3.28904
KIF7	-0.924	3.28651
BLVRB	0.568	3.28483
IL6R	0.73	3.284
SLC25A14	-0.5	3.27984
CNPPD1	-0.364	3.27901
RPL18P13	2.543	3.27409
PRICKLE1	0.739	3.26281
TC2N	-0.809	3.26281
ADAP1	-0.745	3.25964
KB_1205A71	2.266	3.25649
SNRPCP8	2.541	3.25571
RP4_775C131	1.328	3.25571
SLC16A5	-0.608	3.25571
RP11_295H243	2.69	3.25181
P2RY10	0.393	3.25104
HNRNPLL	-0.346	3.25026
FARSBP1	3.672	3.24795
HNRNPA1P21	1.235	3.24795
IGLV3-22	-2.048	3.24795
CUL7	0.467	3.24412
ESR1	0.927	3.2426
DPP4	-0.393	3.24033
CPPED1	-0.469	3.23807
LRRC1	1.092	3.22915
RP1_95L44	1.337	3.22695
CHMP6	-0.668	3.22695
TCEA2	-0.853	3.22621
HRH4	0.609	3.22548
IL1RL1	1.652	3.22113
TMEM256-PLSCR3	-2.812	3.2204
SERPINE1	-1.329	3.21968
NOSIP	-0.427	3.21681
IGHD	-1.68	3.21681
IRF5	0.399	3.21538
COL3A1	-1.493	3.21538
INSRR	-1.51	3.21325
RPL7P14	2.498	3.21113
CNTNAP1	0.956	3.20972
RAPGEF4	1.286	3.20901
ATOH8	-1.877	3.20761
EXOC3	-0.105	3.20691
DUSP5	-0.639	3.20621
COL9A2	0.757	3.20481
AMPD1	0.978	3.19654
KIAA1614	-1.388	3.19654
FAM71F2	1.153	3.19586
SH2D1B	-2.053	3.19382
AQP3	0.584	3.19179
LDHD	-0.996	3.1891
TUBAP14	2.843	3.18709
AC0925732	2.892	3.18509
DOK5	-1.311	3.18509
IGHV1-58	-2.425	3.18442
SBK1	-0.728	3.18243
KISS1R	-1.99	3.18112
KCNK7	-1.65	3.1798
RP11_1084J31	3.577	3.17849
KIF1A	2.081	3.17849
ANGPTL7	3.618	3.17783
GSTM5	1.96	3.17783
C1orf21	-0.912	3.17587
BTF3P10	3.245	3.17522
HDAC9	0.47	3.17263
IL1A	2.465	3.17005
TP53INP2	-0.464	3.17005
HMGB3P30	3.733	3.16877
ZC3H11B	1.512	3.16877
ARHGAP8/PRR5-ARHGAP8	-1.851	3.16749
ERLEC1P1	-1.016	3.16622
HMGB3P15	3.217	3.16368
CYP27A1	1.177	3.16304
FGL2	0.767	3.16241
RFX2	-1.313	3.16052
MICOS10-NBL1/NBL1	-1.042	3.15864
UBXN11	-0.582	3.15677
RP3_437C151	3.615	3.15428
LAMP3	0.786	3.15366
PTPRS	0.857	3.15119
CGN	0.722	3.15058
FKBP4	0.69	3.14874
EPDR1	0.681	3.14813
KCNA3	0.472	3.14813
SMIM19	-0.889	3.14691
CEPT1	0.458	3.14448
RFLNB	-0.44	3.14388
SAMD3	-0.739	3.14388
TRBV5-5	-1.773	3.14086
ST13P18	2.935	3.13668
MARCHF2	-0.907	3.13608
RPSAP53	1.854	3.1343
ROPN1L	-0.898	3.13253
RYR2	2.157	3.13136
MGST2	-0.52	3.12901
SH2D2A	-0.662	3.12843
VMP1	-0.203	3.12321
SLC31A1P1	3.003	3.1209
PRR5	-0.786	3.11976
LTBP1	0.985	3.11862
TMSB4XP4	-1.493	3.11577
WLS	2.358	3.11521
C22orf46	0.314	3.11521
C6orf226	-0.457	3.11464
TAF1L	1.835	3.11182
RAB6C/RAB6D	3.331	3.11126
NUP62	0.326	3.10846
IGKV2OR22-4	-2.463	3.10735
ASPRV1	-0.555	3.10624
CKB	-1.13	3.10237
KRT73	-2.357	3.10182
DNAJC25-GNG10	-0.623	3.098
RENBP	-0.645	3.09528
SIDT2	0.462	3.0942
GMIP	-0.277	3.09367
GALM	-0.418	3.09151
ZNF598	-0.177	3.09044
XK	1.055	3.08938
NFE2L3	0.369	3.08884
TLR6	0.839	3.08513
EMP3	-0.466	3.08355
GBAP1	0.509	3.08302
ZBTB24	0.363	3.07936
CD6	-0.508	3.07883
CD300A	-0.81	3.07728
CCNQP1	3.267	3.0716
RUBCNL	0.772	3.0716
ADGRF2	0.797	3.0655
RTKN2	1.003	3.065
EPHX2	0.589	3.05998
B3GNT7	-0.636	3.05899
ODF3L1	-2.784	3.057
WASF1	0.848	3.05601
ATP8B2	0.469	3.05404
PIFO	-2.503	3.05257
RAB39A	1.497	3.05061
LHFPL1	1.117	3.04866
EPB41L3	2.017	3.04479
GPR63	0.732	3.04383
ETV1	2.096	3.04096
NPIPA9	0.73	3.0381
SIRPA	0.628	3.03574
COLCA2	-1.322	3.03292
CACNB4	0.595	3.03245
RP11_872D178	-0.962	3.03198
TIAF1	0.542	3.02595
QRSL1	0.394	3.02503
PKMYT1	-0.476	3.02503
C11orf49	-0.725	3.02365
TRBV7-2	-1.293	3.02365
GCLM	0.664	3.02319
SNX5P2	4.339	3.02091
PKDCC	2.622	3.01323
XPA	-0.421	3.01099
FAM204A	-0.358	3.007
GNS	0.48	3.00612
RP11_549B183	3.226	3.00393
RP4_580O192	1.985	3
EIF2S3B	1.326	3
ANKEF1	0.519	3
CACNA1C	-2.013	3
RP5_1041C103	1.324	2.99568
SLC49A3	-1.156	2.99568
SBF1P1	2.939	2.9914
NAMPTP1	1.825	2.9914
THRA	0.475	2.9914
RNF130	0.963	2.98716
ADAMTS6	0.661	2.98716
XPOTP1	4.182	2.98297
ZFAND2B	-0.24	2.98297
MEIS3	2.858	2.97881
MINDY3	0.584	2.97881
KIT	2.204	2.97469
IL4	1.45	2.97469
HCLS1	-0.221	2.97469
P2RY8	-0.311	2.97469
RASGRF2	-0.716	2.97469
GPLD1	0.624	2.97062
CHRNA1	-1.794	2.97062
AC0205507	4.309	2.96658
CDK18	0.569	2.96658
F5	-0.744	2.96658
SIGIRR	-0.768	2.96658
LAMP5	-1.059	2.96658
RP4_612B152	2.324	2.96257
TIAM1	-0.672	2.96257
ATP5F1CP1	2.65	2.95861
CTBP2	1.505	2.95861
KIRREL3	1.247	2.95861
CDV3	0.33	2.95861
MMP27	3.118	2.95468
ZNF33B	0.932	2.95468
DPH6	-0.824	2.95468
IL12A	0.458	2.95078
ZNF969P	0.634	2.94692
BICDL1	-0.567	2.94692
IL18RAP	-0.893	2.94692
ARHGAP8/PRR5-ARHGAP8	-1.602	2.94692
MSR1	2.027	2.9431
MMP9	1.829	2.9431
NUCKS1P1	3.461	2.9393
MECOM	1.677	2.9393
VAV1	-0.205	2.9393
HSD11B1	-1.111	2.9393
TRBV2	-1.073	2.93554
GRIK2	0.592	2.93181
ERICH1	0.342	2.93181
ANXA4	-0.388	2.93181
TRBV10-3	-1.187	2.93181
OACYLP	-2.113	2.92812
PELI2	-1.068	2.92445
MPV17L	-0.654	2.92082
HNRNPKP3	2.355	2.91722
ATP2B3	3.729	2.91364
HNRNPA1P12	2.381	2.91364
BCAS2P2	1.93	2.91364
PLCD1	-0.727	2.91364
RP11_123M212	4.001	2.9101
ACSL6	-0.731	2.9101
FAM89A	-0.786	2.9101
AHR	0.72	2.89963
TSPAN32	-0.756	2.89963
RRAGD	0.943	2.8962
GIMAP6	-0.491	2.8962
ANKRD30BP2	1.993	2.89279
SLC11A1	1.225	2.89279
MAP3K14	0.296	2.89279
CTSB	-0.613	2.89279
IGLC5	-1.933	2.89279
PTGDR	1.171	2.88941
KDM5D	0.829	2.88941
IFIT3	0.51	2.88941
PSME4	-0.243	2.88941
TMEM71	-0.724	2.88606
SMARCD3	-0.962	2.87943
TRAV13-2	-0.712	2.87615
APBB1	-0.853	2.87615
RP11_17M152	6.091	2.8729
KCP	0.524	2.8729
BEGAIN	-1.244	2.8729
UBAC2	-0.421	2.86967
RP9P	-0.923	2.86967
LOC730101	0.714	2.86646
GCAT	-0.894	2.86328
GNL2	-0.571	2.86012
IGHV3OR16-6	-2.06	2.86012
TBCAP1	2.083	2.85698
TRAV9-2	-0.844	2.85698
IL1R1	1.246	2.85387
HCAR1	0.962	2.85387
ANXA2	-0.474	2.85387
CXCL16	-0.789	2.85387
ZFAND1	-0.197	2.85078
TK1	-0.233	2.85078
FKBP1B	-0.962	2.85078
HADHBP1	2.853	2.84771
TTC3P1	1.154	2.84771
SWAP70	0.511	2.84771
TP73	0.506	2.84771
HMCN1	3.586	2.84466
FCHSD2	0.678	2.84466
RNF150	4.074	2.84164
CYP4F12	2.161	2.83863
STAP1	0.465	2.83863
MTSS1	-0.414	2.83863
FLYWCH2	-0.767	2.83863
NIPAL4	-0.932	2.83863
LOC105373383	-1.471	2.83863
KLRD1	-1.517	2.83863
BIN2	-0.352	2.83268
CDC42BPA	1.639	2.82974
HNF1A	0.848	2.82974
TOR4A	-0.359	2.82974
MOV10	-0.522	2.82974
LYAR	-0.528	2.82974
DTD1	-0.815	2.82681
AP000944.2	-1.241	2.82681
NLGN4Y	1.414	2.82102
SYNPO	0.88	2.82102
KLHDC7B	-0.719	2.82102
C11orf96	-1.042	2.82102
HMGB3P6	4.196	2.81248
GPS2P1	1.754	2.80967
CACNA1A	0.555	2.80967
ZNF667	0.877	2.80687
KATNB1	-0.566	2.8041
PCYT1B	1.448	2.7986
KCTD15	-1.463	2.7986
RP11_553P91	1.856	2.79588
EID2	-0.315	2.79588
FLNA	-0.598	2.79588
EXOC6B	0.507	2.79317
STK25	0.27	2.79317
PDE4DIPP1	1.421	2.79048
SBF1	-0.206	2.78781
ZFYVE9	1.022	2.78516
NBEA	0.861	2.78516
P4HA2	0.724	2.78516
RELL1	-0.429	2.78516
BMP2	3.173	2.77989
BFSP1	-0.723	2.77989
SYAP1	-0.233	2.77728
ARL4C	-0.479	2.77728
NEK8	0.397	2.77469
LOC93622	-0.336	2.77469
RP11_10L122	3.273	2.77211
RPS23P7	2.903	2.77211
TTBK1	0.858	2.77211
ADD1	-0.267	2.77211
PRRT3	-0.332	2.76955
MARCKSL1	-0.58	2.76955
RP11_554D142	1.018	2.76447
HSF2BP	-0.804	2.76447
ATF6	0.205	2.76195
SFXN3	-0.377	2.76195
ARRB2	-0.564	2.76195
FBXO32	-0.773	2.76195
NRSN2	-0.867	2.76195
IGLV3-16	-1.655	2.75945
ATP5F1AP8	2.117	2.75696
KIF13A	1.092	2.75696
SEPTIN7P8	2.862	2.75449
SOCS2	0.604	2.75449
MCF2	0.935	2.74958
EIF4A1P5	1.355	2.74715
EHHADH	0.639	2.74473
ATP8B1	1.82	2.73993
RAI2	1.602	2.73993
HBA1/HBA2	-1.146	2.73993
NME7	-0.805	2.73755
PLXNB1	-0.971	2.73755
SPHK1	-0.751	2.73518
FNDC3B	0.592	2.73283
BIN2P1	2.927	2.72816
FAM178B	1.212	2.72354
IFITM3	-0.964	2.72354
ZNF702P	1.241	2.72125
RGS14	-0.516	2.72125
FSD1	-0.687	2.72125
DUSP19	0.749	2.7167
CD8A	-0.888	2.7167
SCN3A	-1.226	2.7167
CPLX4	1.149	2.70996
SORBS1	0.869	2.70996
ADPGK	0.21	2.70996
MAP3K6	-0.791	2.70996
NECAP1P1	3.455	2.70774
WHAMMP2	0.967	2.70774
CYBB	0.624	2.70774
GPR141	1.917	2.70553
KCNIP2	0.659	2.70553
TRMT13	0.502	2.70553
ANKS1B	-0.577	2.70334
TGM2	1.09	2.69897
TNFRSF1A	-0.484	2.69897
DAPK1	-0.695	2.69897
ALDH1A2	3.069	2.6968
SAMD9L	0.584	2.6968
CLEC4A	-0.833	2.6968
DDX10P2	3.107	2.69465
ABI3	-0.735	2.69465
SPOCK1	-2.416	2.6925
COL4A4	0.757	2.69037
TRERF1	-0.708	2.69037
DPF3	0.703	2.68825
CRACDL	-1.333	2.68825
JHY	0.646	2.68403
TMEM156	0.605	2.68403
NOL9	0.513	2.68194
BTN3A3	0.489	2.67778
VIT	-2.11	2.67572
SORT1	0.654	2.67366
KIAA0930	-0.433	2.67366
SLC23A3	0.661	2.67162
MXD1	-0.65	2.67162
FAM214BP1	2.65	2.66959
AK9	0.365	2.66959
CLEC9A	-0.959	2.66959
RNF128	2.464	2.66756
CA1	1.779	2.66555
SAMD10	-0.333	2.66354
AMZ1	1.613	2.66154
DNMT3A	0.29	2.66154
IGKV1D-12	-3.617	2.66154
ATP5MC1P6	3.155	2.65758
UNC119B	-0.202	2.65758
GPR160	-0.596	2.65758
PPP1R13B	0.543	2.6517
PAK1	0.343	2.6517
KLF2	-0.496	2.6517
MTRNR2L11	1.506	2.64589
MT1X	-0.976	2.64589
ALOX12P2	0.769	2.63827
PLEKHH1	0.434	2.63827
FYN	-0.398	2.63827
FCER1G	-0.958	2.63827
PAQR4	-0.481	2.63639
RYKP1	3.819	2.63451
LY9	0.574	2.63451
DEF6	-0.233	2.63451
HPGD	-1.136	2.63264
RGPD4 (includes others)	0.649	2.62893
RECQL5	0.588	2.62893
SPN	-0.438	2.62893
EIF4EBP3	-1.062	2.62893
SLC2A3	-0.361	2.62709
RP11_320L112	0.54	2.62342
ARHGAP39	1.11	2.6216
RPL17P51	2.989	2.61979
TELO2	-0.228	2.61798
ZNF584	-0.451	2.61798
KCNJ2	2.918	2.61619
RPS19P1	3.25	2.61439
OMA1	0.354	2.61439
SMO	1.488	2.61261
CRYZL1	-0.326	2.61261
QSOX1	-0.455	2.61261
DTNBP1	-0.603	2.60907
IGHV3OR16-9	0.863	2.6073
NECTIN4	1.32	2.60555
CFAP251	-0.747	2.60555
HSBP1L1	-0.873	2.60555
BHLHB9P1	1.829	2.6038
SLC23A1	0.733	2.60206
GPRC5C	-1.39	2.60206
C6orf223	2.368	2.60033
SYNJ2	-0.736	2.60033
COCH	0.681	2.59517
CYSTM1	-0.322	2.59346
MYO1F	-0.532	2.59346
TXLNB	0.62	2.59176
BCL2	0.462	2.59176
TUBG1P	2.696	2.59007
GDE1	-0.398	2.59007
PLEKHS1	-0.824	2.58838
PJA1	0.317	2.5867
MID1	1.198	2.58336
MGAT3	0.607	2.58004
PSTPIP1	-0.714	2.58004
UBQLNL	0.885	2.5784
CHMP1B	-0.184	2.5784
CAMLG	-0.636	2.5784
IL19	-0.815	2.57675
GALNT3	1.04	2.57512
LRRC37BP1	-0.26	2.57512
XPNPEP2	-0.821	2.57512
ESM1	-1.072	2.57349
TM9SF4	0.279	2.57025
DDX19B	-0.375	2.57025
PCBP4	-0.804	2.57025
CDHR3	-0.756	2.56864
ENHO	2.467	2.56703
SOGA1	0.845	2.56543
ABCC5	0.422	2.56543
PSD	-0.888	2.56543
PPARG	2.502	2.56384
SPRY4	2.035	2.56384
CHORDC1	0.723	2.56384
FRAT2	-0.401	2.56384
SOX13	-0.55	2.56384
HES6	-0.715	2.56225
GPX3	-1.051	2.56225
ZFTA	0.614	2.55909
ACTR10	-0.324	2.55752
THBS3	-0.405	2.5544
ZNF407	0.378	2.55284
CIRBP	-0.548	2.55284
ZNF287	-1.055	2.55284
CDC27P2	2.796	2.55129
SLC15A2	1.085	2.55129
CRAT	-0.663	2.55129
AHCYP7	2.18	2.54975
WDR27	0.567	2.54975
SLA2	-0.575	2.54975
KDELC1P1	1.503	2.54821
NACC2	-0.482	2.54821
B4GALNT1	1.675	2.54668
ENKD1	-0.54	2.54668
S1PR4	-0.968	2.54515
PREX1	-0.479	2.54363
LAMA1	0.476	2.54212
HERC2P7	1.432	2.54061
MCUB	-0.393	2.54061
AVIL	0.75	2.53462
CD3G	-0.476	2.53165
PNKDP1	1.816	2.53018
HNRNPA1P70	0.874	2.52871
ADGRE5	-0.252	2.52871
TEAD2	2.264	2.52724
PIEZO2	0.877	2.52724
STX4	-0.319	2.52578
RNASE1	-1.294	2.52578
DUSP6	0.762	2.52288
BAIAP3	-0.804	2.52288
MSL3	-0.27	2.52143
IGKV1-33	-2.064	2.52143
GSTK1	-0.185	2.51713
DIXDC1	-0.949	2.51713
SCD	0.591	2.51428
CD52	-0.466	2.51428
PGPEP1	-0.961	2.51428
SLX4IP	0.461	2.51286
APLP2	0.389	2.51286
MAMLD1	-0.664	2.51286
UCHL1	-0.782	2.50724
KDM1B	0.66	2.50307
MPP1	-0.536	2.50307
CD99	-0.797	2.50307
ERI1	-0.264	2.50169
SDSL	-1.287	2.50169
APC2	-1.399	2.50169
PMF1/PMF1-BGLAP	-0.317	2.50031
SLC35E4	-0.628	2.50031
KDSR	-0.323	2.49894
TTC4P1	2.514	2.49757
CD44	-0.461	2.49757
TRAM2	0.583	2.49621
RPS27AP15	2.044	2.49485
TBL1XR1	0.666	2.49485
MICALL1	-0.205	2.49349
REEP2	-0.984	2.49349
TRAV27	-0.857	2.49214
KLHL21	0.383	2.4908
HMGB2	-0.254	2.4908
AP2A1	-0.295	2.48945
ABCA9	1.239	2.48812
WSB2	-0.34	2.48413
HIGD1A	-0.365	2.48413
TRAV26-1	-0.803	2.48149
GPR150	-0.922	2.48149
CTSE	1.803	2.48017
PLEKHA8P1	0.737	2.48017
KLK14	1.09	2.47625
PDCL3	-0.406	2.47625
FRAT1	-0.474	2.47625
TMEM204	-0.692	2.47366
RPSAP23	2.998	2.47237
NABP1	0.506	2.47108
SP3P	2.339	2.4698
CD3E	-0.575	2.4698
ZSCAN20	0.611	2.46725
MDH1B	-1.193	2.46597
RSL24D1	-0.436	2.46471
SIGLEC1	2.259	2.46218
STEAP1	-1.984	2.46218
RPS15P4	2.47	2.45967
KIAA1958	0.447	2.45967
EEF1DP1	2.387	2.45842
GAB3	-1.115	2.45717
IAH1	-0.333	2.45222
LTBP4	-0.43	2.45222
CENPS/CENPS-CORT	-0.614	2.451
SRGAP3	0.73	2.44977
KCTD17	-0.436	2.44855
BMP6	0.869	2.44733
ZMIZ2	0.594	2.44733
GPR19	-0.545	2.44491
FXYD7	-0.977	2.44491
RNF103-CHMP3	2.376	2.43771
ZFAND3	0.362	2.43771
RP11_587D211	1.313	2.43297
ACADS	-0.648	2.43297
HADHAP2	2.737	2.42946
PEX3	-0.51	2.42946
TDRD12	0.605	2.42829
CREB1	0.536	2.42829
FCRL5	0.48	2.42597
ARMC12	-0.801	2.42597
SPRY1	-0.841	2.42597
PLCD3	-1.21	2.42481
CALCB	-1.649	2.42481
ZNF879	0.841	2.42251
MGAT5B	-1.093	2.42251
ZSCAN32	-0.207	2.42136
PTK2	0.494	2.4168
ATP6V1H	-0.618	2.4168
TMEM121	-1.035	2.41567
ZDHHC5	0.293	2.41454
PROSER2	-1.723	2.41454
RASA3	-0.481	2.41341
GZMA	-1.057	2.41341
CCDC110	1.007	2.41229
MYO5C	0.721	2.41229
ZNF552	-0.371	2.41229
PPARGC1A	1.272	2.41117
TAS2R4	0.537	2.41005
PRPF38AP1	3.155	2.40894
MFGE8	-0.375	2.40561
VPS35P1	2.901	2.4045
RDXP3	3.273	2.4034
GPC1	0.606	2.4034
RPS27AP2	1.254	2.40231
CTB_52I24	1.317	2.40121
EXT1	0.51	2.40121
PDE8B	1.894	2.40012
MTFR1	0.299	2.39903
ZNRD1ASP	0.299	2.39903
ZNF747	-0.338	2.39903
MAP1LC3B	-0.311	2.39794
WDR17	1.039	2.39686
FGF1	3.213	2.3947
TTC19	-0.125	2.3947
PPP1R12B	0.945	2.39255
NMT2	0.292	2.39255
ATP9A	0.45	2.39041
RNF208	-0.49	2.39041
OR5B21	1.142	2.38934
SRRM5	0.545	2.38934
SHISA2	-1.39	2.38934
RPSAP41	0.512	2.38828
ADAM11	-0.917	2.38722
ITPA	-0.742	2.38616
FAR2	-0.446	2.3851
CPNE6	-2.175	2.3851
SSR1	0.241	2.38405
ZNF397	0.345	2.383
CLIC3	-1.216	2.383
HSPA14	-0.322	2.38195
CYB5R3	-0.577	2.37882
TNFRSF10D	0.601	2.37572
CTSD	-0.504	2.37572
MGAT4A	-0.516	2.37469
EEF1AKMT2	-0.28	2.37263
CENPH	-0.429	2.37263
PTP4A2P2	3.227	2.37161
HNRNPH3	0.309	2.37161
PRORSD1P	0.792	2.36957
GYG1P3	3.193	2.36856
MLC1	-0.683	2.36856
CD2	-0.52	2.36754
ERVMER34-1	-0.942	2.36754
LRRC34	-0.74	2.36552
TNFAIP2	-1.118	2.36552
CORO6	-0.446	2.36051
MUSTN1	-1.728	2.36051
SIRT5	0.287	2.35853
NUDCD3	0.304	2.35753
RP11_613H22	1.953	2.35655
GS1_124K52	0.727	2.35655
PTRH1	-0.983	2.35655
ZNF90	0.307	2.35458
AXIN1	-0.165	2.35262
CAMK2N1	-0.784	2.35262
CACNA1I	-0.814	2.35262
RASGEF1A	-0.85	2.35262
DLSTP1	1.655	2.35164
SCCPDH	-0.545	2.34872
SPINK5	-3.101	2.34872
BATF3	-1.046	2.34775
CAPN2	-0.35	2.34679
ANKRD49P3	3.213	2.34582
PLIN3	-0.381	2.3439
PHYHIP	2.778	2.34294
ARHGEF1	-0.312	2.34104
HPCAL1	-0.523	2.33914
LINC00643	-0.979	2.33536
MICAL1	0.351	2.33161
ATP8A2	-0.842	2.33161
CTC_325H207	2.516	2.33068
SCFD2	0.31	2.32975
OR1D2	0.399	2.32883
ESRRA	-0.281	2.32883
MYL12A	-0.747	2.32883
ADSS1	0.63	2.32606
HSP90AA5P	3.873	2.32514
GBP4	-0.341	2.32514
ABHD8	-0.729	2.32514
LRRC32	1.304	2.32331
ODAD4	-1.936	2.32331
ADGRL1	0.741	2.32239
GPATCH3	-0.327	2.32239
PRR5L	-0.414	2.32239
SLC25A10	-0.673	2.32148
HSP90AB1	0.385	2.32057
CCL20	0.849	2.31876
RAB27A	-0.471	2.31876
MNDA	0.884	2.31786
HMGB3	-0.481	2.31695
IL2RB	-0.355	2.31605
METTL7A	0.51	2.31515
CBX3P1	2.768	2.31426
MED15	-0.273	2.31336
EID1	-0.407	2.31336
ACAA2	-0.402	2.31247
HS6ST1	0.35	2.30803
SPNS3	-0.712	2.30539
CHMP7	0.228	2.30452
CC2D1A	-0.311	2.30452
NRP2	-1.331	2.30452
RPSAP36	0.73	2.30277
RPL10L	2.871	2.3019
DNMBP	0.604	2.30103
ATP6V1E2	0.414	2.30016
ENOX1	-1.373	2.2993
H4-16	0.494	2.29757
TMEM160	-0.334	2.29671
PODXL	1.005	2.29585
MYLPF	-1.82	2.29585
NLRP3	0.82	2.29499
IGLV2-18	-2.321	2.29414
PITPNC1	-0.592	2.29328
FAM20C	-1.062	2.29328
IGHV1OR16-4	-3.942	2.29158
SYF2	-0.368	2.28819
GATA2	1.827	2.28735
CD300LF	1.262	2.28567
RNF2	0.292	2.28567
TTN	1.211	2.28483
ZNF596	0.386	2.28483
UBE2NL	1.789	2.284
ZYX	-0.371	2.28233
ZNF449	-0.444	2.28233
TAGLN2	-0.765	2.28233
CST7	-0.561	2.28067
AOC4P	2.853	2.27901
VDAC2P2	1.333	2.27901
RTKN	-0.71	2.27901
TRAV2	-0.893	2.27901
SLC14A1	0.752	2.27737
PPARGC1B	0.542	2.27737
TWF2	-0.696	2.27737
GRK6P1	1.491	2.27572
SSTR2	0.368	2.27572
ADM	0.507	2.2749
ZNF202	0.255	2.2749
SPC24	-0.514	2.27327
BTBD10P1	2.961	2.27083
TBC1D12	0.632	2.27083
ACTL10	-0.618	2.27083
JDP2	0.462	2.27003
HMGB1P1	2.208	2.26922
CEBPA	0.607	2.2668
SCP2	-0.206	2.266
RNF166	-0.404	2.266
ARPIN/ARPIN-AP3S2	0.554	2.26281
IFIT1	0.533	2.26043
EIF2S2P4	0.803	2.25885
PBXIP1	-0.389	2.25806
LINC00431	1.082	2.25649
MXD3	-0.548	2.25649
CNTLN	-0.689	2.25571
MGST3	-0.301	2.25414
MFNG	-0.536	2.25259
SLC12A3	0.771	2.25181
BBLN	-0.382	2.25181
PLP2	-0.228	2.24949
IGKV1D-39	-2.055	2.24949
STC1	3.389	2.24872
ASTN2	0.403	2.24872
CTD_2647E91	3.407	2.24795
FZD1	0.501	2.24795
CERS5	-0.404	2.24795
PVRIG	-0.818	2.24642
RFC2	-0.453	2.24565
UTS2R	0.907	2.24489
ATP2B2	-1.313	2.24489
SEC22C	-0.347	2.24412
TEDC1	-0.548	2.24336
GAL	-1.732	2.24336
PDE9A	-0.967	2.2426
RPL32P20	2.05	2.24185
S100Z	1.066	2.24185
ATP7B	0.713	2.24185
ZNF888	0.546	2.24185
SLC17A5	-0.268	2.24185
NT5C	-0.75	2.24185
ELOVL6	-1.096	2.23958
CLIC4	0.44	2.23882
CCL5	-2.532	2.23882
MZT1	-0.276	2.23732
ZNF48	-0.288	2.23732
MYO9A	0.957	2.23657
IRF2BPL	0.38	2.23657
HAUS1	-0.451	2.23508
USP6	0.587	2.23433
MAP2K6	-0.408	2.23284
ALDH7A1	0.501	2.2321
IQGAP2	-0.512	2.2321
NOL10	-0.201	2.23136
OLFM1	1.091	2.23062
RP3_426I62	1.588	2.22915
JMJD4	-0.671	2.22915
CCL25	-1.175	2.22915
TNFRSF10A	0.602	2.22768
GPD1	1.161	2.22695
GZMM	-0.477	2.22475
SLC14A2	0.338	2.22403
JPT2	0.292	2.22257
CNGA1	-2.971	2.22185
CENATAC	-0.311	2.2204
PLEKHG1	0.55	2.21753
SUMO2P17	1.075	2.21681
PLEKHF1	-0.583	2.21681
ZDHHC9	0.236	2.2161
NASPP1	1.331	2.21396
SBDS	-0.235	2.21396
CLYBL	-0.78	2.21325
FAM200B	-0.366	2.21254
RLIMP2	1.013	2.21113
SLC25A26	-0.323	2.21113
SARNP	-0.64	2.21042
GAPDHP46	3.099	2.20972
KRBOX4	0.346	2.20972
CYP51A1	0.344	2.20901
BTK	0.372	2.20761
TUSC1	-2.39	2.20761
UNC5A	3.475	2.20691
GAPDHP63	1.926	2.20691
ZNF562	0.418	2.20621
ITGA10	0.778	2.20551
TBL1Y	3.132	2.20273
SPATA6	1.854	2.20135
ESYT2	-0.305	2.20066
PRMT2	-0.54	2.19997
CKAP4	0.412	2.19928
TPM3P8	0.901	2.1986
TECRP2	2.902	2.19723
RAB3A	-0.432	2.19586
PAICSP1	1.52	2.19518
EAPP	-0.447	2.19518
LTB4R	-0.594	2.19518
ANK3	-0.694	2.19518
MYO1G	-0.362	2.1945
AMD1P3	1.191	2.19382
SPATA33	-0.764	2.19382
IL11	0.662	2.19111
C1GALT1P1	1.17	2.18709
RP1_89D41	0.939	2.18642
SLC35A5	0.319	2.18509
SNRPB	-0.25	2.18509
TSPAN14	-0.311	2.18376
MMP24OS	-0.542	2.18376
CYCSP32	3.558	2.1831
PARVA	0.87	2.1831
LATS2	-0.769	2.1831
TMEM64	0.543	2.18243
PBX4	-0.399	2.18112
DSE	0.428	2.18046
BLOC1S4	-0.474	2.18046
MYL6P2	2.899	2.1798
PACS2	-0.491	2.1798
TAX1BP3	-0.346	2.17914
LINC02495	-0.621	2.17914
UBLCP1	-0.22	2.17783
HEBP1	-0.616	2.17587
ATP10A	-0.679	2.17522
ZFP36L1	0.648	2.17393
MEST	0.878	2.17263
PCDHGA6	0.465	2.17134
CR2	0.531	2.1707
PNPO	0.223	2.16877
TRBC2	-1.285	2.16877
ST3GAL6	-1.402	2.16877
GPR157	-1.492	2.16877
PRPF40B	0.479	2.16813
DNAI2	-1.342	2.16749
FCGR3A/FCGR3B	-1.239	2.16622
ACO1	0.257	2.16494
RAB26	-0.958	2.16368
KCNC3	-0.618	2.16241
NOP53	-0.648	2.16178
BBS9	0.493	2.16052
ZNF780A	-0.752	2.16052
RP5_836E81	2.296	2.15989
UBXN1	-0.673	2.15989
GLB1L3	-0.746	2.15927
TMEM144	-1.503	2.15927
STAM2	0.294	2.15801
GPR161	1.536	2.15677
IGHV1OR15-9	3.161	2.1549
BRD7P5	2.696	2.15428
OR7E47P	-3.357	2.15428
USP13	0.484	2.15366
TBC1D9	0.583	2.15181
TAB1	0.166	2.15181
RAP1BP1	3.32	2.15058
IGKV1D-37	-3.802	2.15058
PAGR1	-0.246	2.14874
SLC36A4	-0.438	2.14813
CCDC39	0.736	2.14752
CCDC3	-1.301	2.1463
SEPHS1P4	3.198	2.14569
TPCN2	-0.223	2.14448
CORO1A	-0.648	2.14448
PDCL3P4	0.445	2.14327
UPP1	-0.661	2.14267
KLRC2	-1.457	2.14146
SLX1A/SLX1B	-0.755	2.14086
RPL22P3	2.521	2.13966
PALS2	0.541	2.13966
EMILIN3	-1.803	2.13966
IMPG2	0.657	2.13906
CCR5	-0.664	2.13727
LIMD1	0.617	2.13668
BIN1	-0.53	2.13668
NIPA1	0.309	2.13608
FAM114A1	0.481	2.1349
LOX	3.29	2.13371
RAI14	1.407	2.13194
CCZ1/CCZ1B	-0.448	2.13136
UBE2Q2P10	3.369	2.13077
PCDH7	3.792	2.12843
DSTN	-0.377	2.12843
CRISPLD1	-3.132	2.12784
GATA1	3.03	2.12494
TANC2	1.298	2.12494
HSPA12A	0.443	2.12321
VWA7	-0.461	2.12263
PEX11G	-0.839	2.12263
FKBP9P1	2.439	2.12205
OSBP2	-0.886	2.12205
RAB10	0.2	2.12148
VPREB1	-3.049	2.12033
MT1L	-0.563	2.11976
ZNF480	-0.666	2.11976
PARP9	-0.235	2.11919
C7orf50	-0.683	2.11919
ZNF365	0.684	2.11804
DENND10	-0.488	2.11804
CTNNBIP1	-0.696	2.11804
CPNE7	-0.622	2.11577
DUOX1	0.939	2.11407
GSPT2	0.224	2.11407
CAPN12	-0.594	2.11407
CD2BP2	-0.439	2.11351
CHST2	-0.294	2.11238
RPSAP18	-1.159	2.11238
IGLV4-3	-1.365	2.11238
CD300H	2.536	2.11126
PGK1P2	1.496	2.1107
SLC44A1	0.466	2.11014
MGAT5	0.631	2.10958
TNIP2	-0.496	2.10958
TMEM169	0.745	2.10846
TTC22	-0.44	2.10846
NME8	1.386	2.10791
GSTO1	-0.737	2.10679
RCAN1	-0.232	2.10568
TJP1	1.649	2.10513
PDGFD	0.658	2.10513
SLC16A11	-1.01	2.10458
PDE3B	-0.744	2.10403
RAB30	0.493	2.10292
ST3GAL1	-0.466	2.10292
NCBP2AS2	-0.745	2.10292
KCNJ9	3.581	2.10127
PPP4R1L	-0.493	2.10127
CASQ1	2.45	2.09854
CASP1P2	1.226	2.09637
NIBAN3	0.519	2.09637
TMEM63A	0.457	2.09637
RBM6	0.364	2.09637
SLC1A1	-1.394	2.09637
CSPG4	-1.587	2.09637
ZBTB2	0.212	2.09528
SLC39A13	-0.318	2.09528
POLR3GL	-0.435	2.0942
TMEM225B	-0.771	2.0942
CNKSR3	0.28	2.09367
ARRDC1	-0.509	2.09205
UBXN10	-0.583	2.09205
C1QTNF6	0.454	2.09151
CXCL13	-0.666	2.09098
SASH3	-0.29	2.08938
EIF4HP2	-1.39	2.08778
IL12B	1.064	2.08725
GGACT	-0.476	2.08619
LRP2	-3.282	2.08619
CRACD	1.002	2.08513
ZNF697	0.527	2.08513
E2F1	-0.509	2.0846
MAL	-0.845	2.0846
ATP5MGL	-1.204	2.08249
HCFC1R1	-0.707	2.08144
LOC728613	-0.728	2.08144
INTS3	0.581	2.08092
PGAP6	-0.61	2.08092
SUDS3P1	1.437	2.0804
SLC2A8	-0.619	2.0804
ST6GALNAC1	-1.187	2.07988
OR7E7P	0.736	2.07883
AVPI1	-0.781	2.07779
NOS1AP	2.483	2.07676
DENND5A	0.647	2.07624
RP11_54D182	2.025	2.07572
SLC25A21	1.012	2.0752
PCIF1	-0.604	2.07469
CCDC168	0.749	2.07366
FERMT3	-0.413	2.07314
RBM47	0.483	2.07263
FABP5	-0.739	2.07263
MYO1B	1.108	2.0716
PPP2R3C	-0.567	2.0716
STAM	0.466	2.07058
RAD51	-0.382	2.07058
AF228730.7	-0.457	2.07058
SAC3D1	-0.753	2.07058
PCOLCE	-0.497	2.07007
CBWD1	-0.248	2.06905
TMEM35B	-0.781	2.06803
PRKD3	0.594	2.06753
ZNF836	-0.51	2.06753
IGLV3-10	-1.285	2.06753
PRSS51	3.176	2.06298
AHCYP5	2.613	2.06298
RP11_460E78	0.715	2.06248
ASB13	-0.841	2.06098
ANP32BP3	2.95	2.06048
PRAF2	-0.541	2.05998
WNT9A	-0.95	2.05998
RP11_832N81	2.518	2.05849
NPDC1	-0.717	2.05799
AIF1L	1.157	2.057
RAB32	-1.573	2.05651
NEIL1	-0.607	2.05306
OSM	0.655	2.05208
RP11_343H54	-1.703	2.05208
COX16	-0.914	2.05159
CTC_435M103	-1.056	2.0511
RPL21P119	-1.13	2.0511
FBXW8	0.324	2.05061
KNDC1	-1.972	2.05061
IRAG2	-0.221	2.05012
RP11_583F21	-0.504	2.04915
ARVCF	-1.241	2.04769
SMG9	0.218	2.04721
AC0051547	0.382	2.04624
CISH	0.588	2.04576
TRAC	-0.583	2.04576
ENGASE	0.531	2.04528
SH2D1A	-0.469	2.04479
PRC1	-0.242	2.04431
KRTAP5-8	-1.512	2.04431
PTGES3	0.178	2.04335
MAD2L2	-0.313	2.04335
DNAH17	2.199	2.04287
MEIS1	1.613	2.04287
CNNM3	0.268	2.04287
DYNC2LI1	-0.471	2.04287
BMERB1	-0.997	2.04239
TMEM109	-0.485	2.04144
RP11_1E12	2.74	2.04096
NAPSA	-0.657	2.04096
RPUSD1	-0.646	2.04048
SYNPO2	0.433	2.04
ZNF414	-0.517	2.04
SLC4A8	0.379	2.03668
ZNF517	-0.359	2.03621
TIMD4	-0.869	2.03621
CNIH2	-0.881	2.03621
SLC26A7	1.222	2.03433
KLHL6	0.389	2.03433
TRIM17	-0.959	2.03433
CHD3	0.33	2.03386
CD248	-0.593	2.03198
POGK	0.255	2.03105
NCS1	-1.303	2.02872
USP40	0.466	2.02826
ANXA2R	-0.617	2.02826
TSHZ2	-0.881	2.02826
ANAPC10P1	1.883	2.02595
ARHGAP24	0.497	2.02503
TOR2A	-0.618	2.02457
QPCT	0.73	2.02228
ANTXR2	-0.456	2.02228
PDGFB	1.294	2.02
PCSK1N	-1.322	2.02
RETSAT	0.2	2.01909
TNFRSF19	-1.199	2.01818
RNF157	-0.959	2.01637
B3GNT2P1	3.289	2.01592
HSPB1	0.552	2.01592
FAM53B	-0.268	2.01502
DNAL1	-0.75	2.01502
RASGRP3	0.257	2.01323
SKI	0.88	2.01144
COQ8B	-0.32	2.01144
SPTB	0.497	2.01055
MIA-RAB4B	1.922	2.0101
SLC35F2	0.377	2.0101
ASMTL	-0.414	2.0101
ADAM15	-0.519	2.0101
SIPA1	-0.542	2.00966
TTF1	-0.45	2.00922
POLR3E	0.268	2.00568
HEYL	0.629	2.0048
FABP5P9	0.907	2.00393
RFX8	-1.047	2.00393
PLPPR2	-0.531	2.00349
SGIP1	2.383	2.00218
PHC2	-0.392	2.00218
PIK3CDP1	3.048	2.0013
EIF4H	-0.129	2
PRPF8	-1.154	2
MYBPC1	3.398	1.99568
XDH	1.746	1.99568
HNRNPCP4	1.605	1.99568
CLHC1	1.053	1.99568
ARHGEF11	0.724	1.99568
APOL1	0.341	1.99568
ARHGAP45	-0.291	1.99568
SLC3A2	-0.329	1.99568
IDH3B	-0.514	1.99568
MCOLN1	-0.647	1.99568
SUPT16HP1	2.539	1.9914
CYCSP10	1.768	1.9914
SRC	0.593	1.9914
PALD1	0.528	1.9914
[truncated: 22,747 more rows]
